# Supplementary material for: Erianin induces apoptosis and pyroptosis via MAPK/ERK and PI3K/Akt pathways and synergizes with anlotinib in anaplastic thyroid carcinoma
Source: Front Pharmacol. 2025 Sep 4;16:1596873. doi: 10.3389/fphar.2025.1596873 (PMC12443827; doi:10.3389/fphar.2025.1596873)
Supplement: Supplementary file 1 [file Supplementaryfile1.xlsx]

## Sheet: DEGs_DEseq2_qiu_ERANINvsDMSO
row	baseMean	log2FoldChange	lfcSE	stat	pvalue	padj	logFC0.5_q0.05
A1BG	3.36865507690848	-3.32608	1.52775558645364	-2.1771	0.0294727722328314	0.118715347395009	STABLE
A1BG-AS1	88.1573174285518	-0.877539	0.218964947726985	-4.00767	6.13212091201482e-05	0.000873273843440783	DOWN
A1CF	1.5093295997801	0.673584689337525	1.56423008896601	0.430617397075375	0.666746589403094	NA	STABLE
A2M	0.638584648136092	-0.194486	3.2567648037921	-0.0597175	0.952380649269701	NA	STABLE
A2ML1	1.52376053691425	3.92285246670989	2.43668179819593	1.6099157754674	0.107416244561206	NA	STABLE
A3GALT2	0.488617661110402	-1.07606	3.48408116816374	-0.308851	0.757434771011844	NA	STABLE
A4GALT	238.072779605917	0.411860104756871	0.161528638385449	2.54976522351453	0.0107795483668445	0.0567228073218563	STABLE
A4GNT	4.9233569368952	-0.246448	1.12672959324541	-0.218728	0.826861781542696	0.925544872068251	STABLE
AAAS	2131.65959285438	-0.376793	0.107712766841383	-3.49813	0.000468540358229664	0.0047368001558391	STABLE
AACS	1667.91389153003	-0.089192	0.178418802008414	-0.499902	0.617143914624174	0.807425806378871	STABLE
AADAC	0.308815442715576	1.61723823195025	4.03568179841686	0.400734823192618	0.688615369480981	NA	STABLE
AADAT	181.924773620711	-0.556089	0.238975802221952	-2.32697	0.0199669390686557	0.0900671846678514	STABLE
AAGAB	2350.4521635378	-0.0081066	0.0901966592160062	-0.0898769	0.928385023357846	0.972574033174393	STABLE
AAK1	1980.77208686263	-0.0803647	0.136783779868305	-0.587531	0.556847374034639	0.767819857425576	STABLE
AAMDC	398.456090191769	0.193527197508398	0.14900667421027	1.2987820749244	0.19401872791081	0.419686528612444	STABLE
AAMP	7868.87168002816	0.083291327479328	0.231960302578044	0.359075783888945	0.719538396868202	0.868345969862253	STABLE
AANAT	4.64216956202799	1.39394995038435	1.15153923300962	1.21051016797855	0.226083191491627	0.459182764696832	STABLE
AAR2	2720.81350156813	-0.0573825	0.128746623871783	-0.445701	0.655813295684373	0.833279358451261	STABLE
AARD	4.49409149866395	0.610600287349978	0.855914431899965	0.713389405053684	0.475604827392058	0.704736513943206	STABLE
AARS2	1256.48879813406	-0.225119	0.129000782671056	-1.7451	0.080968301507453	0.239571598003997	STABLE
AARSD1	13.107690842801	1.66597512619622	0.750159891841792	2.22082671216388	0.0263627006030126	0.109990710427039	STABLE
AASDH	346.472821716973	-0.11262	0.168771102669701	-0.667293	0.504584702171611	0.727786804637063	STABLE
AASDHPPT	550.306226651587	0.193444271642851	0.106688528429539	1.81316843048041	0.0698058473589526	0.216931812805084	STABLE
AASS	298.959171761918	-0.0660691	0.169374691989259	-0.390076	0.696479996325268	0.855882925188219	STABLE
AATF	7585.33959672436	-0.161541	0.111523135752154	-1.4485	0.147477305639458	0.354777313168454	STABLE
AATK	5.83409576140169	0.739022884837748	0.766310086907661	0.96439143561319	0.334849714404175	0.580705866835896	STABLE
ABALON	80.8794980942653	-0.0252252	0.233886573602557	-0.107852	0.914112987171216	0.966348894958352	STABLE
ABAT	44.2363180617241	-0.0372359	0.363161523626145	-0.102533	0.918333852057387	0.968283678018035	STABLE
ABCA1	44.2241391100773	2.11558054000898	0.330667652111608	6.39790595330119	1.57522254197686e-10	1.04993257740805e-08	UP
ABCA10	0.638584648136092	-0.194486	3.2567648037921	-0.0597175	0.952380649269701	NA	STABLE
ABCA12	1.27785711821064	-1.71472	2.80356563939069	-0.611622	0.540788162630209	NA	STABLE
ABCA13	1.51006093491859	3.91141725026953	1.8992787354436	2.05942244141219	0.0394537877847099	NA	STABLE
ABCA17P	334.639225871729	0.487672393605728	0.324358513798201	1.50349805187828	0.132710658925649	0.332619761046996	STABLE
ABCA2	7027.68752167324	-0.469957	0.109992088536659	-4.27264	1.93169941584313e-05	0.000327111558852229	STABLE
ABCA3	8296.03988675555	-0.565825	0.0808932976417713	-6.99471	2.65801157285599e-12	2.53588202150189e-10	DOWN
ABCA4	6.24973921435381	5.95856394661718	1.44195724997306	4.13227503570476	3.59190255600158e-05	0.000550892149450451	UP
ABCA5	56.8785348183042	0.597673696791345	0.330703665393536	1.80727871909165	0.0707188324201929	0.218657656606133	STABLE
ABCA6	0.218515009968134	-1.22563	4.0804728567969	-0.300364	0.763899815240114	NA	STABLE
ABCA7	1074.61488466329	-0.222026	0.17383662042697	-1.27721	0.201527088888996	0.428380794599196	STABLE
ABCA8	0.49504811909586	-2.58574	3.36136235873606	-0.769253	0.441742960075669	NA	STABLE
ABCA9	0.325722782053505	-1.98434	4.05145324883619	-0.489784	0.624286527806382	NA	STABLE
ABCB1	38.4992987895539	0.982686097326021	0.324179486774511	3.0313025265832	0.00243501140316346	0.0180517325809939	UP
ABCB10	398.564491499558	-0.020353	0.116892155148736	-0.174118	0.861772836388234	0.942128377228809	STABLE
ABCB11	0.527330452683711	0.654064598949991	3.42085813731043	0.191198983616501	0.848369699883363	NA	STABLE
ABCB4	59.5469780969917	-0.0713962	0.298158841030163	-0.239457	0.810751272280303	0.91726370496633	STABLE
ABCB6	11.9724293007305	0.604442585716342	0.616006771799324	0.981227177017544	0.326480725044587	0.573344459032223	STABLE
ABCB7	994.474186782497	-0.116623	0.100654762120627	-1.15865	0.246600149171111	0.484993583596161	STABLE
ABCB8	1387.17442911089	-0.0828381	0.190111577985556	-0.435734	0.663029509519145	0.837363016996969	STABLE
ABCB9	683.371628358367	-0.141623	0.180930466991958	-0.78275	0.433773834799413	0.671167761985058	STABLE
ABCC1	6086.12367409809	-0.0692824	0.0945782194288221	-0.73254	0.463838837591641	0.696139781238453	STABLE
ABCC10	1439.96021739646	-0.225141	0.17169486885244	-1.31128	0.189762175841961	0.41313372369026	STABLE
ABCC11	1.70127142417725	-0.865263	1.73641518159651	-0.498304	0.618269745150673	NA	STABLE
ABCC2	20.6249353965145	1.17755143563091	0.504209514303218	2.3354407289561	0.0195204088324359	0.0883807095927628	STABLE
ABCC3	2173.49442914685	-0.0843932	0.114309314827847	-0.738288	0.460339207598866	0.693304795836675	STABLE
ABCC4	788.215212304789	-0.154845	0.120669986276961	-1.28321	0.199416901125018	0.425692822004574	STABLE
ABCC5	2922.71777956978	-0.0904845	0.083890696855721	-1.0786	0.280765855805048	0.525236034370483	STABLE
ABCC6	30.1985545097396	0.0791830750382564	0.392661238667086	0.20165747784795	0.840184507342772	0.931756246131992	STABLE
ABCC6P1	5.62385443404151	-0.388483	1.10281363231922	-0.352265	0.724639160047873	0.871561930651201	STABLE
ABCC8	1.09292634354526	1.11988949139184	2.36786410719046	0.472953446944477	0.6362463923922	NA	STABLE
ABCC9	120.713377089108	0.761753629470229	0.27762601824197	2.74381210483777	0.00607302875059948	0.0367697735122213	UP
ABCD1	624.945039447418	-0.139928	0.127820419388636	-1.09472	0.273639266234383	0.517263969078384	STABLE
ABCD3	424.250932605047	0.412995581631001	0.169573799916083	2.43549169644945	0.0148715659223969	0.0721676355615782	STABLE
ABCD4	1592.91023009524	-0.186153	0.124379624954312	-1.49665	0.13448487761315	0.334787281442254	STABLE
ABCE1	1377.87917542318	0.276700692493182	0.148392090528288	1.86465930568204	0.0622291742880786	0.199815058751228	STABLE
ABCF1	5060.4	0.182135822160051	0.0718162802729748	2.53613555962172	0.0112083337313194	0.0583669886455396	STABLE
ABCF2	680.982579433385	0.125792203274676	0.214947061843767	0.585224111442415	0.55839703440683	0.768726615467767	STABLE
ABCF3	3653.61701412487	-0.056848	0.126303823602278	-0.450089	0.65264594818128	0.831733272708411	STABLE
ABCG1	16.3649456306911	0.332657419087147	0.531755742515239	0.625583124901774	0.531588410186822	0.749402573378201	STABLE
ABCG2	11.1439368575473	1.39327569677062	0.709159505189363	1.96468592266641	0.0494506002611778	0.171204697626443	STABLE
ABCG4	54.5667023264519	0.478323221555737	0.296294273264168	1.61435189511502	0.106451119657283	0.287062071612296	STABLE
ABCG5	0.639339446134835	-0.191583	3.25613005053585	-0.0588377	0.953081386027277	NA	STABLE
ABCG8	0.755030467459294	2.91145535238573	2.36770733290163	1.22965170227257	0.218827560131964	NA	STABLE
ABHD1	7.28584161191198	0.407892745238658	0.856726872825572	0.47610593081245	0.633998911949952	0.819778733079409	STABLE
ABHD10	1837.25452699757	0.321745488862173	0.0853588870390528	3.7693261946465	0.000163688847671247	0.00196493923475099	STABLE
ABHD11	679.497067495879	-0.210418	0.127728501450646	-1.64739	0.0994787140857491	0.273927709773567	STABLE
ABHD12	4597.88699278392	0.0213507690482978	0.162642497909574	0.131274232274571	0.895558375036799	0.957479352553443	STABLE
ABHD12B	19.6169295406619	-0.0789301	0.439223220344141	-0.179704	0.857385140150452	0.94011199803567	STABLE
ABHD13	306.61804842684	0.195392784571119	0.155267414006753	1.25842750599698	0.208237189498047	0.437420960584686	STABLE
ABHD14A	93.2466000733255	-0.0812374	0.202398004646993	-0.401375	0.688144249088469	0.850565100326359	STABLE
ABHD14A-ACY1	3.75559097154321	-0.350109	0.948460337199201	-0.369134	0.712027941968087	0.864393868006334	STABLE
ABHD14B	1994.1530444017	-0.35139	0.110644081247579	-3.17586	0.00149394539086161	0.0122032013824325	STABLE
ABHD15	331.577067850622	-0.445162	0.159863442534543	-2.78464	0.00535877483497825	0.0336149704624742	STABLE
ABHD16A	42.8053172012213	0.0574039644579943	0.308393220864395	0.18613886614335	0.85233586370566	0.93753278872923	STABLE
ABHD17A	4042.37257185692	-0.12134	0.140312364097547	-0.864783	0.387157798670935	0.629344079891047	STABLE
ABHD17AP1	2.77636592566904	0.268428734289162	1.10901787053012	0.242041847495976	0.808747737457384	0.916467885254787	STABLE
ABHD17B	483.590387240789	0.193713118195599	0.19260064786856	1.00577604665068	0.314523312232535	0.56160205365851	STABLE
ABHD18	196.496727220933	-0.152375	0.215454590119237	-0.707224	0.479427448049766	0.707117021458846	STABLE
ABHD2	4634.60201573442	-0.111954	0.0823605465418903	-1.35931	0.174046976077771	0.392122813676065	STABLE
ABHD3	146.322230473918	0.682800226149195	0.17832055148454	3.82906075864393	0.000128633249205216	0.00161041721287201	UP
ABHD4	1389.28352777477	0.0378492944210323	0.0878321804905684	0.430927414185017	0.666521149481645	0.838989202769392	STABLE
ABHD5	367.113656384671	0.706128338013571	0.128738440717531	5.48498439221357	4.13505924624921e-08	1.56777817707792e-06	UP
ABHD6	249.533098319433	0.197667989664424	0.156923845284779	1.25964278600046	0.20779825345322	0.436687461223245	STABLE
ABHD8	1001.16374997943	0.0316137706613837	0.172197468904166	0.183590216874662	0.854334938472375	0.93868922152527	STABLE
ABI1	3097.30168683693	-0.11357	0.171355364831107	-0.662775	0.507474695553746	0.730029381196219	STABLE
ABI2	2751.74360832768	-0.212842	0.101647238624614	-2.09393	0.036266101484183	0.137607560011599	STABLE
ABI3	1.05978257484214	3.39994066483053	2.09905066959696	1.61975159250604	0.105285648594067	NA	STABLE
ABI3BP	21.7127336573181	1.13219793237899	0.540166990573411	2.09601466238637	0.0360808902861448	0.137154363413243	STABLE
ABL1	12566.9668375023	-0.437681	0.0686758514806498	-6.37314	1.85190853870037e-10	1.22318139997327e-08	STABLE
ABL2	4596.57191301445	0.174132520603969	0.0760609585247702	2.28938109618038	0.0220572195172369	0.0965286129211959	STABLE
ABLIM1	2474.40308656342	0.069503424196587	0.0815143965342378	0.85265213449006	0.393852242115076	0.635416054309737	STABLE
ABLIM2	55.4119977153191	-0.694112	0.366138967005674	-1.89576	0.0579916422537508	0.19058845937931	STABLE
ABLIM3	271.740411381474	0.290553499433953	0.184988037737534	1.57066101672044	0.116261408786231	0.304543702766816	STABLE
ABO	0.325722782053505	-1.98434	4.05145324883619	-0.489784	0.624286527806382	NA	STABLE
ABR	13177.3178888655	-0.613332	0.0687395617760492	-8.92255	4.5565683961025e-19	1.03925357621731e-16	DOWN
ABRACL	1212.95944260455	0.102636267974581	0.0986014219446774	1.04092076919709	0.297912321626815	0.544667605058445	STABLE
ABT1	2584.33121465481	-0.166883	0.121285282886514	-1.37596	0.168835065178081	0.384715180518958	STABLE
ABTB1	2333.67814907908	-0.106138	0.252284920584362	-0.420705	0.673970178365375	0.841871045394648	STABLE
ABTB2	848.549429587102	1.19869743037698	0.111681430806054	10.7331847535033	7.11025901814388e-27	3.14510457235898e-24	UP
ACAA1	1084.13019610599	0.0643894747403106	0.199082402937436	0.323431271625477	0.746368649771813	0.884457150569829	STABLE
ACAA2	169.66475533384	0.615815373987598	0.165530488689507	3.72025346425885	0.000199022938294528	0.00232225246225838	UP
ACACA	5136.00120419297	-0.385903	0.0803899159614739	-4.8004	1.58351787617343e-06	3.83963628546571e-05	STABLE
ACACB	185.578560949022	-0.201166	0.151715852550145	-1.32594	0.184859553615362	0.406769540863318	STABLE
ACAD10	1523.5784406408	-0.389703	0.141973113492943	-2.74491	0.00605281766965528	0.0367066803173902	STABLE
ACAD11	0.6095042147657	2.60069802603728	3.14368715880598	0.827276346105974	0.408080447516205	NA	STABLE
ACAD8	1321.39290480671	-0.174302	0.164357597498263	-1.06051	0.288914333219694	0.534577579161856	STABLE
ACAD9	2036.50507513173	-0.566391	0.0837659998227128	-6.76158	1.3649112735067e-11	1.13202328746462e-09	DOWN
ACADL	9.77586019386871	0.688821234281239	0.690569023484704	0.997469059364051	0.318536884922362	0.566214858970451	STABLE
ACADM	693.057160091185	-0.148093	0.168691084174199	-0.877892	0.380002147526072	0.623057235801385	STABLE
ACADS	878.41873323092	-0.214149	0.301722830601666	-0.709754	0.477856545281858	0.705916079453555	STABLE
ACADSB	418.361429409199	-0.408452	0.166656405101575	-2.45086	0.0142513516044705	0.0699485471992119	STABLE
ACADVL	25696.9650526462	-0.0260747	0.1602650160662	-0.162697	0.870756943135065	0.94621001257668	STABLE
ACAN	0.750967132126567	2.90414125964872	2.95161678660959	0.983915416399496	0.3251571030226	NA	STABLE
ACAP1	198.965060158038	0.212402485235701	0.23675359728137	0.897145756916508	0.369641145212939	0.614632591110485	STABLE
ACAP2	1611.03281423456	0.0610586622390905	0.164592067313036	0.370969653859222	0.710660134269208	0.863519005061912	STABLE
ACAP3	721.68202279952	-0.114074	0.250969860658701	-0.454533	0.649445556571716	0.829862598077201	STABLE
ACAT1	2590.42083102114	-0.193144	0.0810966470874101	-2.38166	0.0172349876991847	0.0801986577045529	STABLE
ACAT2	830.943669308928	0.234937760100456	0.116030855281271	2.02478693732751	0.0428892469690667	0.155110742856495	STABLE
ACBD3	1644.04018085611	0.621962951562924	0.0889322314126761	6.99367306636896	2.67781168553261e-12	2.53818293335841e-10	UP
ACBD4	729.676367790421	-0.102361	0.133537374328449	-0.766538	0.443356500973146	0.677807887837459	STABLE
ACBD5	980.144603942683	0.381447247057567	0.10621771113443	3.59118308033208	0.000329180288839176	0.00349712130726743	STABLE
ACBD6	1425.16293764248	-0.547214	0.128321552041205	-4.2644	2.00441430002421e-05	0.00033591774440245	DOWN
ACBD7	134.944664138544	-0.657354	0.204915389934419	-3.20793	0.00133695247884277	0.0111072824892817	DOWN
ACCS	318.331703316478	-0.127686	0.190107803470865	-0.671652	0.501805127839451	0.725644124644456	STABLE
ACD	2267.8924675322	-0.0325519	0.120748753360727	-0.269584	0.787480630772739	0.907106594648807	STABLE
ACE	115.566012533937	0.220135512564941	0.220298180736115	0.999261600024886	0.317667982147621	0.565349858011318	STABLE
ACE2	0.77568069402098	-3.19969	2.93371368081901	-1.09066	0.275421945031882	NA	STABLE
ACER1	0.776755940128691	0.435426147813994	3.11090678540081	0.13996759718337	0.888685592024487	NA	STABLE
ACER2	127.608462162813	-0.071142	0.193186339518619	-0.368256	0.712682649830799	0.864918817852254	STABLE
ACER3	523.812404328366	-0.0525972	0.170801721293996	-0.307943	0.758125615625883	0.891082986656817	STABLE
ACHE	23.9185959833709	1.8187040509882	0.498274789162651	3.65000214850229	0.000262238115379241	0.00291982438611043	UP
ACIN1	6954.77812117207	0.00703485449981621	0.0781648299284411	0.0900002533908988	0.928287013470132	0.972574033174393	STABLE
ACKR1	0.149966987025691	0.697927779595934	4.0804728567969	0.171040907289307	0.864191600144384	NA	STABLE
ACKR2	3.77331353404563	0.548639773176121	1.10854114647865	0.494920531293681	0.620656217329055	0.810423007813956	STABLE
ACKR3	0.819892554068382	1.62187193746274	3.0857170669673	0.525606172654301	0.599161867068128	NA	STABLE
ACKR4	8.35361283013922	2.12416192647159	0.906226824375356	2.34396275781809	0.0190800764822137	0.0868382977404351	STABLE
ACLY	12822.7673523221	-0.0831158	0.0930299861943347	-0.893431	0.371626675298903	0.615802903054752	STABLE
ACMSD	0.507976011127066	-2.61323	4.00100450001763	-0.653144	0.513663360854303	NA	STABLE
ACO1	3952.29376002728	-0.0258979	0.127034756877126	-0.203864	0.838459524903791	0.930700578630779	STABLE
ACO2	5938.17586740235	-0.226459	0.0981867209341897	-2.30641	0.0210878000347307	0.0934766526288989	STABLE
ACOD1	5.05849740979616	-0.475021	1.00602293143127	-0.472177	0.636800602020392	0.821798435504715	STABLE
ACOT1	104.750108166193	0.125478051974972	0.386809353756436	0.324392496604367	0.745640899723307	0.884097166214046	STABLE
ACOT11	10.366772771107	0.267269353248685	0.681065573936307	0.392428223473354	0.694741835745813	0.854855144262129	STABLE
ACOT13	604.37580452744	-0.142015	0.110421948455336	-1.28611	0.198404381669883	0.424488699375918	STABLE
ACOT2	1051.59318277372	-0.352527	0.179480256613793	-1.96416	0.0495119578291575	0.171262096784884	STABLE
ACOT4	251.730479120093	-0.0572458	0.218948098137563	-0.261458	0.793739266942897	0.910150202636722	STABLE
ACOT6	4.52758182077081	-0.167653	0.889536030851392	-0.188473	0.850506099758611	0.936686097644216	STABLE
ACOT7	5534.72931437849	-0.0442216	0.159327053704041	-0.277553	0.781355838818525	0.903441826075371	STABLE
ACOT8	1638.27494798096	-0.20335	0.146044613512648	-1.39238	0.163806538002239	0.378216392790047	STABLE
ACOT9	1865.61119450106	-0.0769127	0.136112242676853	-0.565069	0.572027143851376	0.777624576267059	STABLE
ACOX1	821.199	0.170996124259403	0.118441704615862	1.44371549543287	0.148819020851468	0.35629182341625	STABLE
ACOX2	23.9758774927425	1.21006889867578	0.464517076278842	2.60500412249514	0.00918731545209083	0.0501522975520456	STABLE
ACOX3	703.085411532136	-0.379689	0.161378438695249	-2.35279	0.0186333071366469	0.08531693358646	STABLE
ACOXL	3.94230184691458	-0.450652	1.01088	-0.445803	0.655739650331697	0.833279358451261	STABLE
ACP1	2180.15603033776	0.180711926106426	0.0976879872468637	1.84988892902211	0.0643295598681724	0.204981136301182	STABLE
ACP2	657.82326842721	-0.208294	0.113024713199939	-1.8429	0.065343182241597	0.207221994392836	STABLE
ACP5	5.41494715167393	-0.600926	0.866014957014632	-0.693898	0.487746180848465	0.713794510962663	STABLE
ACP6	1012.30759075284	-0.44533	0.127962437207224	-3.48016	0.000501106193474337	0.00498952735753404	STABLE
ACP7	1459.02382445603	-0.427739	0.13453867563586	-3.1793	0.00147629028435972	0.0120792652919276	STABLE
ACR	6.13495076389327	-0.299856	0.790730294669694	-0.379214	0.704528836718172	0.860307421133844	STABLE
ACRBP	10.0859274742046	0.664296754480803	0.595529148370989	1.11547311546029	0.264647732921526	0.506498355507476	STABLE
ACRV1	10.1589731823696	0.310519615433094	0.619172736197776	0.501507248752484	0.616014177614825	0.806721012814384	STABLE
ACSBG1	4.08176450254057	2.16002694632251	1.3669948038895	1.58012813229179	0.114077525920715	0.30025056723128	STABLE
ACSBG2	2.90261159966211	-1.11783	1.21664203193393	-0.918787	0.358206974935031	0.603955235234373	STABLE
ACSF2	1115.80076544735	-0.332055	0.124181893857235	-2.67394	0.00749657859552221	0.043031182051962	STABLE
ACSF3	1706.92	-0.468382	0.1660324636576	-2.82103	0.00478699657607603	0.030678274136007	STABLE
ACSL1	913.965973804765	0.438434706877379	0.13075734017043	3.35304	0.000799289002746403	0.00730571169260441	STABLE
ACSL3	1910.34947062567	0.34336299999056	0.205813726210695	1.66831924338736	0.0952523698603399	0.266206939086996	STABLE
ACSL4	1924.22328169518	0.0538158697825165	0.179962303990366	0.299039679917621	0.764909769792769	0.894877607571135	STABLE
ACSL5	502.903295701008	0.170836364869032	0.128869357541424	1.32565543996073	0.184953853552448	0.406837160986299	STABLE
ACSL6	1.67367712394408	2.95036924593084	1.79608752608089	1.64266451555878	0.100452364390504	NA	STABLE
ACSM1	1.59930303352403	2.81738691120044	2.19448555610684	1.28384846432923	0.199194982301725	NA	STABLE
ACSM3	40.2382489434529	0.676361095235697	0.324759052305871	2.08265509593455	0.0372826732667047	0.140333981865417	STABLE
ACSM4	13.897122098878	-0.447323	0.528064050537209	-0.8471	0.396939512535702	0.638169000207725	STABLE
ACSM6	0.150344386025062	0.697927779595934	4.0804728567969	0.171040907289307	0.864191600144384	NA	STABLE
ACSS1	946.242263101195	-0.213861	0.159290708033548	-1.34258	0.179407344492155	0.399391338653651	STABLE
ACSS2	3038.01578427563	-0.479346	0.133944991955647	-3.57868	0.00034533555657502	0.00362652022973062	STABLE
ACSS3	660.620115839897	0.099748479756483	0.134732366962248	0.740345337987216	0.45909047741673	0.692339495755961	STABLE
ACTA1	3.59825822856067	1.60342036214064	1.06839900831521	1.50076923477224	0.133415258594383	0.333583852295685	STABLE
ACTA2	135.587886779788	-0.419452	0.228259516562641	-1.83761	0.0661197818330002	0.209178685612549	STABLE
ACTB	186428.360214429	-0.0851131	0.0684724429689013	-1.24303	0.213858127965447	0.444241795063559	STABLE
ACTBL2	4.4425138826597	1.59925628967114	1.06642887701648	1.49963708235785	0.13370843656916	0.3339736565024	STABLE
ACTBP9	0.982426946091623	1.96347338013653	2.35339613048821	0.834314867225184	0.404103576164249	NA	STABLE
ACTC1	5.58177064385701	0.922142583325294	1.1039704828732	0.835296412024818	0.403550837084159	0.643292734401821	STABLE
ACTG1	261549.85388391	-0.169859	0.0719671188861007	-2.36023	0.0182634484880718	0.0839658449072076	STABLE
ACTG1P1	9.13311	-0.192351	0.686762250824975	-0.280083	0.779413455712907	0.902522189616859	STABLE
ACTG1P2	1.94197319384015	-1.11099	1.5257626208905	-0.728152	0.466520790964775	0.698513076798935	STABLE
ACTG1P9	1.52424721546467	0.0194248832889069	1.44603903017881	0.0134331666597581	0.98928220605805	NA	STABLE
ACTG2	7.12180925098792	0.563045105163034	0.712348056767875	0.790407301337676	0.429289939538739	0.667058254997548	STABLE
ACTL10	44.561093420147	-0.064616	0.438243676886056	-0.147443	0.882782381247644	0.952041099824877	STABLE
ACTL6A	3209.4866088563	0.268383921781461	0.0865520216483498	3.10083943355906	0.00192972900187472	0.0150955274600028	STABLE
ACTL6B	2.6228157309665	-0.231266	1.65217915325798	-0.139976	0.888678693991672	0.954860894216793	STABLE
ACTL7A	0.150344386025062	0.697927779595934	4.0804728567969	0.171040907289307	0.864191600144384	NA	STABLE
ACTL7B	0.154407721357788	0.697927779595934	4.0804728567969	0.171040907289307	0.864191600144384	NA	STABLE
ACTL8	6.31668074976707	2.33587230153106	0.963454702074449	2.42447548027074	0.0153305185481791	0.0738302801873213	STABLE
ACTL9	0.299933974051381	1.58061451026534	4.03894216586825	0.391343684894175	0.695543212513565	NA	STABLE
ACTN1	33261.6639235914	-0.224705	0.0977776560053977	-2.29812	0.0215550581290938	0.0950284456388951	STABLE
ACTN2	1832.6984060436	-0.024731	0.101720738227529	-0.243127	0.807907208798998	0.916163547342553	STABLE
ACTN3	3.73257626476331	0.912109301484004	1.00060795757085	0.911555114650805	0.362002959870554	0.608003360399319	STABLE
ACTN4	54837.4241642028	-0.448789	0.0883324604295945	-5.08068	3.76089091320509e-07	1.09358017251105e-05	STABLE
ACTP1	0.149966987025691	0.697927779595934	4.0804728567969	0.171040907289307	0.864191600144384	NA	STABLE
ACTR10	1077.93528364965	-0.201636	0.131063094402053	-1.53846	0.123935281964421	0.317884960610552	STABLE
ACTR1A	7752.39897281016	-0.165871	0.116658997665001	-1.42185	0.155070194545037	0.365267004965935	STABLE
ACTR1B	3892.90939544946	-0.0384627	0.278989688642122	-0.137864	0.890347581162495	0.955542640425994	STABLE
ACTR2	9162.85100910732	0.071654386157435	0.0934529129115722	0.766743207086936	0.443234209018601	0.677759244609733	STABLE
ACTR3	9207.28113560963	0.177700416985857	0.0975107266861746	1.8223678873583	0.0683991837294128	0.213705488766749	STABLE
ACTR3B	433.609236102824	0.200929150707329	0.136012910124063	1.4772799914659	0.139600599139067	0.342384534022724	STABLE
ACTR3C	17.8508670221564	0.430014490920284	0.518810431440843	0.828847040962623	0.407190965832535	0.647406821863068	STABLE
ACTR5	623.950283289029	0.296047107245603	0.241664847207134	1.22503173575699	0.22056326345962	0.452755479502305	STABLE
ACTR6	849.081254759858	0.312087755836287	0.116077738367648	2.68860989389562	0.00717502144701479	0.0416602180040075	STABLE
ACTR8	729.771888548437	-0.009655	0.098304761245675	-0.098215	0.921761567363446	0.970355805481337	STABLE
ACTRT3	54.7123708689066	-0.152975	0.278618339131271	-0.549048	0.58297229470535	0.784536006654699	STABLE
ACVR1	1166.41925802771	0.103289160619907	0.0972966386225484	1.06159022636544	0.288421752619666	0.533869176133561	STABLE
ACVR1B	1883.70027907216	0.177465395669303	0.125638236830016	1.41251103284271	0.157799544444293	0.369027931734388	STABLE
ACVR1C	8.69789752335918	2.79333629073437	0.863498924873599	3.23490419069515	0.00121683555219896	0.0102612065600509	UP
ACVR2A	105.620097780042	0.349123982240436	0.246350869966178	1.41718185240575	0.156429766172298	0.367047949978626	STABLE
ACVR2B	548.36965291219	0.0830418779424387	0.120137862295352	0.691221537955163	0.489426330776601	0.715345564268153	STABLE
ACVRL1	27.9844318356138	1.15382198185103	0.405588161171692	2.84481178769564	0.00444376718441497	0.0289967231072443	UP
ACY1	3.92695907466931	-0.651685	0.961617617832688	-0.677697	0.497964053765738	0.722183933712715	STABLE
ACYP1	335.821499380222	0.132632912901641	0.198075942505725	0.669606370282992	0.503108752095252	0.726614658674699	STABLE
ACYP2	128.177089758988	0.285661602865971	0.180715100999074	1.58072901094986	0.113940012096886	0.300105080580702	STABLE
ADA	236.453930127121	0.249694698770318	0.228409269650089	1.09318986551131	0.27431044576741	0.518063084081625	STABLE
ADAD1	0.299933974051381	1.58061451026534	4.03894216586825	0.391343684894175	0.695543212513565	NA	STABLE
ADAL	195.983688396582	0.00916010273010109	0.217065857904326	0.0421996476946572	0.9663395434106	0.985789245591203	STABLE
ADAM10	1930.43415558593	-0.0501202	0.121341844060717	-0.41305	0.679570251049927	0.844875815907997	STABLE
ADAM11	89.2372037124255	0.122379162659638	0.344074793563347	0.355676047618138	0.722083184791735	0.870016363879897	STABLE
ADAM12	33.2300216932239	0.166332316475861	0.397298711807266	0.418658081520664	0.675466035167377	0.842394619342293	STABLE
ADAM15	6654.63574625479	-0.160671	0.179144085217098	-0.896882	0.369781695905479	0.614632591110485	STABLE
ADAM17	1233.33510251725	0.245750337230064	0.12128852135446	2.02616318911062	0.0427480644859643	0.15483709610462	STABLE
ADAM18	0.154407721357788	0.697927779595934	4.0804728567969	0.171040907289307	0.864191600144384	NA	STABLE
ADAM19	1068.42375261258	-0.655289	0.106797664542511	-6.1358	8.47319579815791e-10	4.73882142014219e-08	DOWN
ADAM20	0.300688772050124	1.58376469953001	4.03865856524173	0.392151174442056	0.694946517742595	NA	STABLE
ADAM21	16.1625354045009	0.152453400855465	0.55633998225315	0.274029201061617	0.784062181060019	0.905025751773928	STABLE
ADAM22	258.666907389837	-0.026297	0.191311893645217	-0.137456	0.890670217554023	0.955542640425994	STABLE
ADAM23	265.926318940173	0.0540885529726379	0.153038123251086	0.353431888888862	0.723764682561429	0.87117944020361	STABLE
ADAM28	0.325722782053505	-1.98434	4.05145324883619	-0.489784	0.624286527806382	NA	STABLE
ADAM29	0.450278360076443	2.16649633826033	3.48994199510211	0.620782907366614	0.534742470972863	NA	STABLE
ADAM32	41.5803585907742	-0.18997	0.321571076081731	-0.590755	0.554684918549301	0.765793602200335	STABLE
ADAM33	0.626084555100117	1.24026992490682	3.29583959761506	0.37631380052728	0.706683620752442	NA	STABLE
ADAM7	0.300688772050124	1.58376469953001	4.03865856524173	0.392151174442056	0.694946517742595	NA	STABLE
ADAM8	40.4742219733251	1.53444763613011	0.335493095378965	4.57370854203968	4.79166282538692e-06	0.000100638708290896	UP
ADAM9	6001.86168205955	0.125988012293416	0.144274432207503	0.873252525521731	0.382525450843607	0.625347072008525	STABLE
ADAMTS1	1359.35741335817	0.890132262974663	0.151322025436426	5.88237079438662	4.04431031459872e-09	1.91671420981161e-07	UP
ADAMTS10	0.338650674084711	-2.03271	4.04677464788176	-0.502304	0.615453426787296	NA	STABLE
ADAMTS12	580.194340754159	0.437610625897436	0.132814992300327	3.29488876457479	0.000984606461796903	0.00864847559764233	STABLE
ADAMTS13	141.273247179785	-0.0492519	0.286847283962249	-0.171701	0.863672876118977	0.942863882485133	STABLE
ADAMTS14	1.05940517584277	3.39951780813497	2.09907949431806	1.61952790131915	0.105333728227522	NA	STABLE
ADAMTS15	1.3819791001092	-1.03204	1.85845609622395	-0.555322	0.578674281163129	NA	STABLE
ADAMTS16	3.2121879570863	1.70679163202961	1.21893588193646	1.4002308548979	0.161444199000771	0.374956399811338	STABLE
ADAMTS17	40.6015454528809	0.127078364198533	0.347677219327303	0.365506731917633	0.714733182580259	0.866144405958571	STABLE
ADAMTS18	15.0670011732027	0.897462602971594	0.699940114711823	1.28219912547961	0.199772802925401	0.425954368142283	STABLE
ADAMTS19	15.1295499496754	0.131881592172038	0.518510012532831	0.254347243031662	0.799227304864253	0.912537952427504	STABLE
ADAMTS2	4.42871579636884	0.868770777890532	0.964444236520533	0.900799387868016	0.367694993091503	0.613070589879032	STABLE
ADAMTS3	21.3961230746957	0.478284327261809	0.411093734301439	1.16344348588661	0.244649614821386	0.482557962390855	STABLE
ADAMTS4	5.72179203029583	5.83343855907838	1.52135080194146	3.83438096698939	0.000125880912828956	0.00158403765910712	UP
ADAMTS5	1.5564999694824	-1.26706	1.54657261705415	-0.81927	0.412632638697898	NA	STABLE
ADAMTS6	935.750333462921	0.0413973375485176	0.114745568794448	0.360775043284464	0.718267620664995	0.867972403949107	STABLE
ADAMTS7	31.3231939967054	0.293180052778157	0.357954061179912	0.819043795205893	0.412761427114961	0.652213508784473	STABLE
ADAMTS8	0.960261006822586	-1.10511	2.96373289259889	-0.372877	0.709240361049703	NA	STABLE
ADAMTS9	39.7675036066686	0.318430990381678	0.352187533713942	0.904151793857413	0.365914917628659	0.611688050002924	STABLE
ADAMTSL1	5.96214410818093	1.67186008920868	0.976016382196936	1.71294265107053	0.0867230906643236	0.250970847428059	STABLE
ADAMTSL3	14.4078398909393	0.130928632487237	0.622123649340221	0.210454356824548	0.833313071844113	0.928951789925572	STABLE
ADAMTSL4	331.791421394611	0.548056239679481	0.139022768833367	3.94220489405143	8.07359583435862e-05	0.00108816778140774	UP
ADAMTSL4-AS1	7.83207386788782	0.806382324496747	0.710371440111325	1.13515589023452	0.256310007420747	0.49665282795526	STABLE
ADAMTSL5	511.669906600492	-0.213336	0.117798541670748	-1.81102	0.0701370381329011	0.217550009695273	STABLE
ADAP1	30.939138872066	0.194714271453392	0.639182495694066	0.304630168637455	0.760647840199598	0.892466564053817	STABLE
ADAP2	79.3872038505355	0.175856961276739	0.237814456960309	0.739471281622248	0.459620872062373	0.692839049208407	STABLE
ADAR	9615.21232436531	-0.158774	0.0807008447429283	-1.96744	0.0491330272540716	0.17051707057244	STABLE
ADARB1	713.252011720226	-0.335576	0.127845495577185	-2.62486	0.00866856643887057	0.0480573734554477	STABLE
ADAT1	996.583	-0.246674	0.124310270075926	-1.98434	0.0472175973894121	0.166040777907311	STABLE
ADAT2	222.17124035214	0.143894303043577	0.161674166335882	0.890026565806642	0.373451621605491	0.617218446623116	STABLE
ADAT3	71.9445202746987	0.35692418849571	0.362137614265499	0.985603744089486	0.324327600032955	0.571488408701236	STABLE
ADCK1	208.430939439744	-0.212091	0.171498273478807	-1.2367	0.216199448823428	0.447449787959106	STABLE
ADCK2	1336.67839155169	-0.299337	0.258568438526445	-1.15767	0.246997926200525	0.485542188567714	STABLE
ADCK5	865.449380325915	-0.259455	0.207091350000952	-1.25285	0.210259888507311	0.440329178401374	STABLE
ADCY1	57.1102840848021	-0.473219	0.297880415246237	-1.58862	0.112145795101578	0.297107220657425	STABLE
ADCY10	3.06622735450293	2.96842538526345	1.49622068806024	1.98394889801439	0.0472615370169023	0.166115255438411	STABLE
ADCY3	2638.07796660965	-0.506277	0.101045562562038	-5.01039	5.43206684297509e-07	1.50458974775915e-05	DOWN
ADCY4	14.7115743094279	0.719582032408779	0.520208530082629	1.38325688795315	0.166586112093872	0.381915733977422	STABLE
ADCY5	9.71214551601328	2.6873764429672	0.778838570052716	3.45049224101125	0.000559565251852603	0.00545622844441713	UP
ADCY6	698.186837206047	0.0400380436550983	0.162608267045596	0.246223912120479	0.805508906061529	0.915218627545075	STABLE
ADCY7	2121.63372897086	-0.540856	0.124849080787508	-4.33208	1.47706259340932e-05	0.000259800622229019	DOWN
ADCY8	0.788551635161783	0.388432308135259	3.10289613648828	0.12518379315618	0.900378047496364	NA	STABLE
ADCY9	1295.16814487964	-0.383299	0.099365013457847	-3.85748	0.000114559972317011	0.00146701316908706	STABLE
ADCYAP1	11.6886839984829	0.398387392801294	0.610357960559547	0.652711062269217	0.51394256946231	0.735551254273681	STABLE
ADCYAP1R1	10.4700952151255	0.819223499957252	0.764643812333224	1.07137923140643	0.283998947316804	0.528564660714444	STABLE
ADD1	6239.84180753724	-0.32138	0.103176575390983	-3.11485	0.00184036808625811	0.0145288550325093	STABLE
ADD2	5891.86062695976	-0.406486	0.0933520508833678	-4.35433	1.33471897692736e-05	0.000239347578700353	STABLE
ADD3	468.107311614296	0.244826911288087	0.186565088569966	1.31228684404302	0.189423369380745	0.412750100440475	STABLE
ADD3-AS1	0.150344386025062	0.697927779595934	4.0804728567969	0.171040907289307	0.864191600144384	NA	STABLE
ADGRA2	64.4063209646116	-0.128051	0.236920557163165	-0.54048	0.588865911536342	0.788728035275339	STABLE
ADGRA3	715.586978458213	-0.430361	0.139991086321446	-3.0742	0.00211065633543639	0.0161304976588298	STABLE
ADGRB1	5332.61897534138	-0.923456	0.0995735078433954	-9.27411	1.79106153893461e-20	4.66859380068366e-18	DOWN
ADGRB2	472.790856980408	-0.188841	0.167739325034942	-1.1258	0.260249488240321	0.500974657258742	STABLE
ADGRB3	39.6650363905423	0.0917179999092523	0.478566547176204	0.1916515068812	0.848015193624106	0.935495600161055	STABLE
ADGRD1	1.78860723055993	-0.464776	1.84863944941802	-0.251415	0.801493216445145	0.913658452202247	STABLE
ADGRD2	411.788410992557	-0.310494	0.185978462052989	-1.66952	0.0950152083978328	0.26579858125396	STABLE
ADGRE1	0.299933974051381	1.58061451026534	4.03894216586825	0.391343684894175	0.695543212513565	NA	STABLE
ADGRE2	2.1986801150313	-0.130664	2.07962384142305	-0.0628306	0.94990138217392	0.981126773197073	STABLE
ADGRE3	0.150344386025062	0.697927779595934	4.0804728567969	0.171040907289307	0.864191600144384	NA	STABLE
ADGRE4P	0.6095042147657	2.60069802603728	3.14368715880598	0.827276346105974	0.408080447516205	NA	STABLE
ADGRE5	2401.94793448882	-0.156105	0.11809242835517	-1.32189	0.186205801637394	0.408728734812186	STABLE
ADGRF1	5.27048006496315	1.49955212604616	1.02053861568606	1.46937323389579	0.141731583097727	0.344804207953646	STABLE
ADGRF2	0.608749416766958	2.59911113485577	3.14452421724296	0.826551476564747	0.408491329910212	NA	STABLE
ADGRF3	13.0709551374961	0.425538251762884	0.57408197148436	0.741249983277827	0.458541882140562	0.69196070025905	STABLE
ADGRF4	1.58267620165378	0.386496651503774	1.79889385884479	0.214852393654828	0.829882402400235	NA	STABLE
ADGRG1	314.677	0.354076287576302	0.128280887448274	2.76016400119678	0.00577723515085721	0.0354776194770983	STABLE
ADGRG2	3.01224956200048	0.0497610863878677	1.06335110794009	0.0467964776791968	0.962675436364613	0.984528364367284	STABLE
ADGRG3	0.458782429741267	2.19018356028994	3.47400128176862	0.63044984231408	0.5284003094313	NA	STABLE
ADGRG4	0.218515009968134	-1.22563	4.0804728567969	-0.300364	0.763899815240114	NA	STABLE
ADGRG5	1.59481845009062	-0.68558	1.77172267155931	-0.386956	0.69878843082759	NA	STABLE
ADGRG6	623.417855261961	-0.0275715	0.16395925666487	-0.168161	0.866456646701597	0.944644534204767	STABLE
ADGRG7	0.308815442715576	1.61723823195025	4.03568179841686	0.400734823192618	0.688615369480981	NA	STABLE
ADGRL1	1256.63435837439	-0.135923	0.108505467921941	-1.25268	0.210320677770818	0.440329178401374	STABLE
ADGRL2	464.824959991031	-0.150019	0.195236931840828	-0.768394	0.442253157584376	0.676986846964632	STABLE
ADGRL3	7.53975251463119	2.62989456077591	0.911853656386532	2.88411911533872	0.0039251025534463	0.0262672205333116	UP
ADGRV1	152.00842530985	0.426228507341029	0.232221823555945	1.83543691464616	0.0664409783320265	0.209717226793332	STABLE
ADH1A	0.149966987025691	0.697927779595934	4.0804728567969	0.171040907289307	0.864191600144384	NA	STABLE
ADH1B	0.169325337042356	-1.22563	4.0804728567969	-0.300364	0.763899815240114	NA	STABLE
ADH1C	0.600622746101505	2.58198421581782	3.15367636417713	0.81872199860036	0.412945042584731	NA	STABLE
ADH4	0.300688772050124	1.58376469953001	4.03865856524173	0.392151174442056	0.694946517742595	NA	STABLE
ADH5	5905.90198795724	-0.0415726	0.182303875789654	-0.22804	0.819614956675336	0.923141938471441	STABLE
ADH5P3	0.162861391026752	-1.22563	4.0804728567969	-0.300364	0.763899815240114	NA	STABLE
ADH5P4	2.76635226000674	0.262375118428824	1.43280856705749	0.183119451168313	0.854704294000987	0.93868922152527	STABLE
ADH6	1.75692504311863	-0.921045	1.7898462949477	-0.514595	0.606836303202141	0.800799263087278	STABLE
ADHFE1	83.859169736249	0.0403407534124909	0.224815063026053	0.179439726455588	0.857592440365882	0.94011199803567	STABLE
ADI1	910.353504459752	0.187858177763329	0.106886873519312	1.75754207769383	0.078825456287041	0.235251520225299	STABLE
ADIPOR1	4720.3518255844	-0.000402449	0.130214678180546	-0.00309066	0.997534013080771	0.998971184751648	STABLE
ADIPOR2	4928.46236268783	0.100825449875125	0.0819994349844168	1.22958712940261	0.218851752108896	0.45026068712888	STABLE
ADIRF-AS1	1703.62950422354	-0.216963	0.123221844349916	-1.76075	0.0782805662075854	0.234290105153098	STABLE
ADK	1957.6006509779	0.0459237446001704	0.0969119047739177	0.473871034805314	0.635591875508268	0.821038460778246	STABLE
ADM	4084.36019067627	2.02397270213318	0.123092639614782	16.4426785262481	9.46419094273242e-61	2.7629759038213e-57	UP
ADM2	0.769948083143861	1.62131050101998	2.48491553038597	0.652461011730304	0.51410381647525	NA	STABLE
ADNP	7138.34080562962	-0.202901	0.13688529345972	-1.48227	0.138267742944403	0.340353160836333	STABLE
ADNP2	1700.70991934562	0.0946321770661955	0.099474116444287	0.951324630454965	0.341439607403391	0.587388797792257	STABLE
ADO	742.801483609967	-0.250832	0.110421344944111	-2.27159	0.0231113218869467	0.0996620282374477	STABLE
ADORA1	86.8599579957009	0.000590071586805326	0.308464128764272	0.00191293421756751	0.998473700252841	0.999385071347778	STABLE
ADORA2A	8.89139558988926	-0.346395	0.660131425239592	-0.524737	0.599766334774264	0.795024501103301	STABLE
ADORA2A-AS1	8.73405818533284	-0.463719	0.800400778093501	-0.579359	0.562346894701892	0.771236687536299	STABLE
ADORA2B	1481.34695323469	-0.197224	0.136451236597112	-1.44538	0.148350991009268	0.355637939852567	STABLE
ADPGK	1597.61590858779	-0.144165	0.0925731018260843	-1.55731	0.11939711307564	0.310666410872844	STABLE
ADPRH	160.983856680356	0.377149674171265	0.195624830898483	1.92792332363462	0.0538646641781123	0.18099965538856	STABLE
ADPRHL1	122.858703724334	0.905137410880456	0.186302789501801	4.85842113959172	1.18325519341823e-06	2.96769348081202e-05	UP
ADPRM	316.071239583075	0.125458062203038	0.16594857373373	0.756005667179398	0.449645797898552	0.684480103444067	STABLE
ADRA1A	0.308815442715576	1.61723823195025	4.03568179841686	0.400734823192618	0.688615369480981	NA	STABLE
ADRA1B	14.1996204529209	0.777587904017618	0.541335184217815	1.43642594586045	0.150881174591777	0.359273364050377	STABLE
ADRA1D	1.28359975425764	-0.91084	2.19910169069876	-0.414187	0.678736905541408	NA	STABLE
ADRA2A	0.300688772050124	1.58376469953001	4.03865856524173	0.392151174442056	0.694946517742595	NA	STABLE
ADRA2B	6.05063480433603	5.91341913014747	1.42112986794014	4.16106878305127	3.16761654855052e-05	0.000495050307914261	UP
ADRB1	145.520918955498	0.184290836476123	0.18606878461168	0.990444672709247	0.321956819423894	0.569379461884065	STABLE
ADRB2	299.820855958741	0.375129091408563	0.148561817416122	2.52507069402514	0.0115675017246973	0.0596100108308931	STABLE
ADRM1	4885.52504807322	0.083790519955315	0.0904040388689691	0.926844873344213	0.354007082660022	0.599610279135337	STABLE
ADSL	55.3323596612507	-0.270929	0.2794969996756	-0.969346	0.332372807024701	0.57826147684131	STABLE
ADTRP	1196.00069695149	-0.185301	0.132908675874291	-1.39419	0.163258941166681	0.37766890082568	STABLE
AEBP1	78.4622006067302	-0.127223	0.235437410871653	-0.54037	0.58894215738411	0.788728035275339	STABLE
AEBP2	1425.94794040314	0.0181402375814293	0.100496351085783	0.180506430188147	0.856755006750108	0.939834858415546	STABLE
AEN	3315.07215087988	0.153075975346972	0.153237073799294	0.998948697933676	0.317819543942983	0.565550637929504	STABLE
AFAP1	4633.53037638162	-0.156799	0.0790430308195053	-1.98372	0.047286850151413	0.166164215613908	STABLE
AFAP1-AS1	57.5112036318447	0.561262017182869	0.269104751821213	2.08566371788098	0.0370090951719345	0.139556125607008	STABLE
AFAP1L1	860.798796439287	0.193672546564655	0.10277461434834	1.88443953589773	0.0595055462510565	0.193668329682647	STABLE
AFAP1L2	57.6784434651279	0.869123010097816	0.294081929164731	2.95537713781446	0.00312287051232544	0.0221176811588619	UP
AFF1	1853.05589988351	0.0367343755291476	0.180235476038444	0.203813235532566	0.838499449477198	0.930700578630779	STABLE
AFF2	0.300688772050124	1.58376469953001	4.03865856524173	0.392151174442056	0.694946517742595	NA	STABLE
AFF3	540.402911850121	-0.0512887	0.184766272969983	-0.277587	0.78132965680784	0.903441826075371	STABLE
AFF4	5027.6993785338	0.155353540868994	0.188351485583456	0.824806559862037	0.409481421828013	0.649836955253697	STABLE
AFG3L1P	528.425054711174	-0.130905	0.174752563689854	-0.749089	0.453803556671923	0.688154011712036	STABLE
AFG3L2	1902.66420146702	-0.0662895	0.11054300138844	-0.599672	0.548724950823872	0.761235770915644	STABLE
AFG3L2P1	0.818760357070268	1.62053564175725	2.50273735460883	0.647505276082207	0.517304980928541	NA	STABLE
AFMID	922.789662184307	0.166672608545726	0.141224588022951	1.18019539570998	0.237922509868543	0.473735489912852	STABLE
AFTPH	1204.66102904822	0.301413869346188	0.177370639180233	1.69934477735016	0.0892542403457713	0.255710332939592	STABLE
AGA	302.092212220343	-0.0109725	0.177855375246246	-0.0616934	0.950806988093331	0.981351756452352	STABLE
AGAP1	3884.8395198687	-0.364183	0.084525962941358	-4.30853	1.6434272462192e-05	0.00028524503582713	STABLE
AGAP14P	7.79016743930191	-0.170242	0.78633210943937	-0.216501	0.828597131685627	0.926538404413597	STABLE
AGAP2	39.6037510079071	-0.554127	0.35979581205723	-1.54012	0.123531995743853	0.317280715003059	STABLE
AGAP2-AS1	74.6698697099492	-0.856394	0.246068510113896	-3.48031	0.000500837833725774	0.00498952735753404	DOWN
AGAP3	5562.73448650665	-0.176235	0.161952925457148	-1.08818	0.276514071241717	0.520965881049575	STABLE
AGAP4	290.970484200306	0.0825258631538448	0.233644071487001	0.353211886047946	0.723929597683034	0.871186249760924	STABLE
AGAP5	3.90644968702403	0.305013176248483	1.22230549177804	0.249539234095065	0.802943696114742	0.914210442790862	STABLE
AGAP6	574.94000831856	0.349621440995464	0.118736875877234	2.94450597939725	0.00323470696041855	0.0226460515593427	STABLE
AGAP9	392.413633953009	0.0548055786908571	0.169353969137207	0.323615554864585	0.746229110111575	0.884363588560417	STABLE
AGBL2	84.0540330001137	0.0351029361308681	0.326746964926337	0.107431559888496	0.914446618213312	0.966348894958352	STABLE
AGBL3	44.9512403913561	0.554942324530522	0.417206546358333	1.33013810395461	0.183472773067005	0.404982922797379	STABLE
AGBL5	2053.43444474532	-0.213397	0.0876681289311496	-2.43414	0.0149271463238638	0.0723411536817532	STABLE
AGER	192.000083162174	0.160622832683234	0.216564125119429	0.741687168152413	0.458276896144647	0.691918478798449	STABLE
AGFG1	1936.05964123226	0.0833100092716182	0.139415863465116	0.597564776353184	0.550130373013259	0.762040101504679	STABLE
AGFG2	223.390693433187	-0.0271031	0.170573215422361	-0.158894	0.873752150822351	0.947449231655184	STABLE
AGGF1	181.983584593002	0.29741510878857	0.154243553054592	1.92821743858108	0.0538280860077183	0.180918390848414	STABLE
AGGF1P1	1.28200434156937	-0.140233	2.24204279280479	-0.0625468	0.950127413093319	NA	STABLE
AGGF1P10	0.299933974051381	1.58061451026534	4.03894216586825	0.391343684894175	0.695543212513565	NA	STABLE
AGGF1P2	3.44200124459748	0.658596048455112	1.53169127712849	0.429979629896307	0.667210459023318	0.83915099510823	STABLE
AGGF1P3	1.59117636285858	2.80906164727727	1.80167268541061	1.5591409416506	0.118963025275778	NA	STABLE
AGK	1202.37746950617	-0.378662	0.126992234225659	-2.98177	0.00286587363033119	0.0206685560187472	STABLE
AGL	208.48505426436	-0.298027	0.217505354972506	-1.3702	0.170623514489921	0.387399508634217	STABLE
AGMAT	200.280778509938	-0.309438	0.21055707966244	-1.46961	0.141666073687458	0.344804207953646	STABLE
AGMO	1.87779204237369	0.802384614683703	2.09940812323963	0.382195632093455	0.70231626145137	0.859321916882285	STABLE
AGO1	1949.71614371923	-0.252035	0.0821933375120727	-3.06637	0.00216673752598592	0.0164471490727075	STABLE
AGO2	5230.29897411211	0.108026869574683	0.0885236248896983	1.22031683304074	0.222344791037301	0.454561192545025	STABLE
AGO3	673.76811458576	0.202558906553313	0.107628105511248	1.88202612682933	0.0598324683441102	0.194293513707851	STABLE
AGO4	443.02310123964	-0.244745	0.125355660325509	-1.95241	0.0508899994692283	0.174294069040902	STABLE
AGPAT1	1370.4591136251	-0.366118	0.160043596030345	-2.28761	0.0221599750825351	0.0968180653336618	STABLE
AGPAT2	3574.29404479608	-0.0783296	0.181291333168626	-0.432065	0.665694300889843	0.838505241424661	STABLE
AGPAT3	3417.90511514661	-0.315194	0.099085163168528	-3.18104	0.00146747594300539	0.0120341271573313	STABLE
AGPAT4	578.003509486359	-0.607608	0.132480092650423	-4.58641	4.5093618933391e-06	9.56731912166726e-05	DOWN
AGPAT5	1090.92471487516	0.794517464897492	0.15244408339937	5.21186160315604	1.86955003111521e-07	5.79401736819292e-06	UP
AGPS	962.934328779912	0.126194970270069	0.129715493056689	0.972859658444341	0.330623057269881	0.577378717012856	STABLE
AGRN	17596.7897164494	-0.244549	0.191526038693682	-1.27685	0.201656713813109	0.428531525917884	STABLE
AGRP	0.299933974051381	1.58061451026534	4.03894216586825	0.391343684894175	0.695543212513565	NA	STABLE
AGT	9.18150845466037	2.21466311064586	0.886473246346007	2.49828533435677	0.0124795699920124	0.0631418659179915	STABLE
AGTPBP1	644.308089142522	-0.270782	0.177929865718635	-1.52185	0.128047422869345	0.324779883861655	STABLE
AGTR1	10.0661081167476	2.16736647988281	0.69784428026497	3.10580245647334	0.00189763441592959	0.0148843468937798	UP
AGTRAP	1887.19994331086	-0.246091	0.171484916360008	-1.43506	0.151270620533431	0.359624284089597	STABLE
AGXT	9.05847861451467	6.49595672747761	1.3606465436894	4.77416913128944	1.80450686544346e-06	4.32354306156865e-05	UP
AGXT2	18.6477608615969	0.724611280969695	0.505169062960015	1.43439362007615	0.151459967261517	0.35972358316244	STABLE
AHCTF1	1345.1194846365	0.22208609633792	0.263599047874516	0.842514789520947	0.399499864871458	0.640237132057438	STABLE
AHCY	23969.6585015379	-0.591121	0.190791275713195	-3.09826	0.00194659432254272	0.0152030162258727	DOWN
AHCYL1	5081.41388392533	-0.182314	0.0782677338002564	-2.32936	0.019840036295269	0.0896609937467621	STABLE
AHCYL2	590.405050891051	0.175212700611885	0.127253680437275	1.37687727388168	0.168550194588848	0.384306027868386	STABLE
AHDC1	1024.41591357067	0.107487620152567	0.105507621546592	1.01876640357304	0.308313879083942	0.555406354805418	STABLE
AHI1	291.188704291813	0.0431902095750216	0.229851092686055	0.187905174042455	0.850950986688811	0.936973737541229	STABLE
AHNAK	48906.8345891246	-0.390437	0.0814945001374733	-4.79096	1.65984509015264e-06	4.01138390413213e-05	STABLE
AHNAK2	12800.6510073525	-1.15512	0.119006336900122	-9.70637	2.8323833649306e-22	8.16785100130953e-20	DOWN
AHR	176.36229363897	0.57486251187262	0.218873190897315	2.62646379630074	0.00862771699606854	0.047921912097265	UP
AHRR	79.3447584764934	0.411249638400348	0.23380703405121	1.75892757063191	0.0785898115702349	0.234836331523177	STABLE
AHSA1	6639.55085867444	0.124403444759909	0.0826573041284974	1.50505083696553	0.132311007232684	0.331846009033589	STABLE
AHSG	2.91663776647661	2.88755888091187	1.50350989619044	1.92054531082788	0.0547890555434232	0.183010490564611	STABLE
AIDA	1575.69861885043	0.200757629367258	0.103475098024493	1.94015403899146	0.0523609722671806	0.177717496597069	STABLE
AIF1L	243.958956718502	0.3993796864894	0.185120506727779	2.15740380981504	0.0309742146429275	0.122961819728804	STABLE
AIFM1	2246.32996092823	-0.0794207	0.108455047973301	-0.732291	0.463990796268148	0.696296253020063	STABLE
AIFM2	3130.04309873502	-0.0639076	0.167491033587821	-0.381559	0.702788811041789	0.859574935238208	STABLE
AIFM3	23.5348947000222	0.0219619759640229	0.519934617526571	0.0422398802151321	0.966307471100997	0.985789245591203	STABLE
AIG1	1257.01750796272	-0.348021	0.0942467879181785	-3.69266	0.00022192244534214	0.00253474329785541	STABLE
AIM2	9.16248614724862	0.168213854301596	0.614315590816858	0.273823189279506	0.784220501998241	0.905110699349318	STABLE
AIMP1	691.787661120835	0.456127639516786	0.138411889880832	3.29543682923118	0.000982687943615043	0.0086411421162342	STABLE
AIMP2	483.318698508741	-0.389308	0.211160052105579	-1.84366	0.0652320128706111	0.206998193885285	STABLE
AIP	6218.21272445233	-0.299709	0.189140921492858	-1.58458	0.113061299119205	0.298598839016289	STABLE
AIPL1	0.338650674084711	-2.03271	4.04677464788176	-0.502304	0.615453426787296	NA	STABLE
AIRE	0.471676833742329	0.654396850372011	3.54005241511101	0.184855130273965	0.853342665219391	NA	STABLE
AIRN	0.149966987025691	0.697927779595934	4.0804728567969	0.171040907289307	0.864191600144384	NA	STABLE
AJUBA	5200.35186000006	-0.0793433	0.178081049156075	-0.445546	0.655925251359863	0.833279358451261	STABLE
AK1	104.317438604465	0.182102874509191	0.321896906100565	0.565718001813597	0.571585495744277	0.777217837110313	STABLE
AK2	6851.79831183313	-0.130628	0.0759491356964698	-1.71994	0.0854427433215078	0.24844775383746	STABLE
AK3	2444.38889590587	-0.0631747	0.154356473425768	-0.409278	0.682335510726777	0.846007937660645	STABLE
AK4	1061.00764817662	0.467335653581461	0.112229906476595	4.16409198094557	3.12594086675749e-05	0.000489585395193766	STABLE
AK4P1	3.54590703024341	-0.462336	1.03596544210847	-0.446285	0.655391039818011	0.83317737271836	STABLE
AK5	23.6090881237698	0.74460579423496	0.499474609797533	1.49077806885277	0.136019771516283	0.336674147815377	STABLE
AK6	300.834574209037	0.622469542452499	0.140803052747225	4.42085260445296	9.83122194711539e-06	0.000182346056876802	UP
AK6P1	0.149966987025691	0.697927779595934	4.0804728567969	0.171040907289307	0.864191600144384	NA	STABLE
AK7	2.48880585313688	1.38221859055071	1.62389703206677	0.851173789505315	0.394672820355071	0.636297676024185	STABLE
AK8	74.8264628000617	-0.568125	0.289225126676621	-1.9643	0.0494951129068822	0.171244409362825	STABLE
AK9	27.2829967322946	-0.0082072	0.547472346443262	-0.0149911	0.988039293859411	0.995113819166819	STABLE
AKAP1	2528.35717005156	-0.219729	0.104484372857086	-2.10298	0.03546733564733	0.135705556603952	STABLE
AKAP10	1274.84204575607	-0.041489	0.0849926492552476	-0.488149	0.625444639823747	0.814199180193279	STABLE
AKAP11	791.74671642951	-0.24113	0.219211109276343	-1.09999	0.271335567354588	0.514441521843736	STABLE
AKAP12	21897.5200705112	-0.147783	0.200783926320979	-0.736029	0.461713193619153	0.694381611577273	STABLE
AKAP13	2998.42821808084	-0.0740875	0.131941303897215	-0.561519	0.574443958559562	0.778871764172821	STABLE
AKAP14	1.2392073942376	1.37376146954272	2.23830707018551	0.613750225713606	0.539380393135844	NA	STABLE
AKAP17A	1766.52266704086	0.445732358415556	0.0927389884593714	4.80631033204367	1.53741196843542e-06	3.74651126932417e-05	STABLE
AKAP3	15.0740209688314	0.520998328873491	0.534547087352368	0.974653760539628	0.329732036688792	0.576428812256794	STABLE
AKAP5	20.2767114601366	0.63358960154045	0.612327526522784	1.03472336959667	0.300798118953805	0.547179760013937	STABLE
AKAP6	35.832989468418	0.412431740145093	0.322255356411007	1.27982896774282	0.200605293659104	0.427043236333957	STABLE
AKAP7	54.3340912766232	0.195601812065377	0.328126693612673	0.596116731350938	0.551097247605639	0.762662467731857	STABLE
AKAP8	1360.96904879483	0.133063115587533	0.0948510867132716	1.40286337456284	0.160657584352212	0.373664556849783	STABLE
AKAP8L	2757.93267069601	0.290608851643328	0.076923459131902	3.77789630007429	0.000158158705325858	0.00190796910879467	STABLE
AKAP9	236.12887164477	0.0464746627287859	0.262167253166551	0.177271044218712	0.859295493931496	0.940771252615364	STABLE
AKIP1	1612.01192220358	-0.0848293	0.149581132408858	-0.567112	0.570637767742895	0.776787395160909	STABLE
AKIRIN1	1980.12942463397	0.186067959180668	0.103289255487336	1.80143	0.0716357477247428	0.220418846867216	STABLE
AKIRIN2	1827.31181579597	0.092706241395239	0.0790265807132982	1.17310201907342	0.240754896938454	0.47769158804973	STABLE
AKNA	1009.27513535128	-0.453106	0.118522025649978	-3.82297	0.000131856372676776	0.00163804891230885	STABLE
AKNAD1	7.0874963229812	-0.402343	0.883011937806622	-0.455649	0.648642438070979	0.829164871575627	STABLE
AKR1A1	4208.05100679847	-0.355775	0.236920740923968	-1.50166	0.133184429794703	0.333423081906418	STABLE
AKR1B1	8323.02562723108	-0.0375043	0.212088425838516	-0.176833	0.859639501906916	0.940805440371775	STABLE
AKR1B10	1.20937216286846	3.59079332185235	2.0370248981147	1.7627635897704	0.077940370707327	NA	STABLE
AKR1B15	4.27895498042589	0.875785453598954	1.23523289966236	0.709004313144788	0.478321800277081	0.706186236335042	STABLE
AKR1B1P7	0.471676833742329	0.654396850372011	3.54005241511101	0.184855130273965	0.853342665219391	NA	STABLE
AKR1C1	30.0412548473046	2.86822431622488	0.486661024540435	5.89367993652956	3.77688402255078e-09	1.80167242082267e-07	UP
AKR1C2	4.48380651886303	0.694780476645606	1.5553272157909	0.446710164646801	0.655084341747906	0.833079649394026	STABLE
AKR1C3	174.640636100394	1.03377037933219	0.19755387152506	5.23285305092622	1.66913433409614e-07	5.26753653487098e-06	UP
AKR1C4	0.162861391026752	-1.22563	4.0804728567969	-0.300364	0.763899815240114	NA	STABLE
AKR1D1	0.149966987025691	0.697927779595934	4.0804728567969	0.171040907289307	0.864191600144384	NA	STABLE
AKR1E2	14.0583261288509	-0.716161	0.531251832035582	-1.34806	0.177638096715882	0.39727030760866	STABLE
AKR7A2	2285.40672301755	-0.158199	0.193832414845586	-0.816162	0.414407755657253	0.653944932308724	STABLE
AKR7A2P1	3.2084685327228	1.31964674289458	1.23769437496089	1.06621373546784	0.286327034458418	0.53154212412432	STABLE
AKR7A3	78.1068290869257	0.591165691496814	0.238384987341576	2.47987802457437	0.0131427333332396	0.0654759312168253	STABLE
AKR7L	7.88114616475745	0.426296846881155	0.70659243134242	0.603313633109902	0.54630006524352	0.760038299501087	STABLE
AKT1	6805.22351032845	-0.255281	0.0942371941768235	-2.70892	0.00675023474337323	0.0398113844642501	STABLE
AKT1S1	3273.13320933481	-0.458209	0.0967227722005979	-4.73735	2.16532891901048e-06	5.08974335439549e-05	STABLE
AKT2	6110.01759892635	-0.404595	0.126958634722437	-3.18683	0.00143843161102708	0.0118243217583806	STABLE
AKT3	3106.40404039086	-0.113012	0.176305328862848	-0.640999	0.521523274851528	0.741109349981285	STABLE
AKTIP	622.548775514198	0.104955145217465	0.105422333585872	0.995568411810709	0.319459889113951	0.567030335610246	STABLE
ALAD	1117.48518718397	-0.28072	0.110834561552248	-2.53279	0.0113159558967476	0.0587616535840715	STABLE
ALAS1	4991.79057799845	0.260660562519718	0.0751296724075666	3.46947556360522	0.00052147550284246	0.00516361715633042	STABLE
ALAS2	2.78063006848852	1.60775681548487	1.33101364560287	1.20791910796425	0.227078378929509	0.460576513944354	STABLE
ALB	5.63341523592155	0.559801594440508	0.898008727300716	0.623381017825061	0.533034168921289	0.750323728995669	STABLE
ALCAM	2536.00960146872	0.0255899571085678	0.200103154774592	0.127883826406404	0.898240910601214	0.958732273475133	STABLE
ALDH16A1	814.077490326665	-0.383528	0.218885609902242	-1.75219	0.0797418547874962	0.237017278422538	STABLE
ALDH18A1	8331.62318043117	-0.0535455	0.101613705551963	-0.526951	0.598227473499802	0.79454744946388	STABLE
ALDH1A1	3.33847277922397	3.11232568421962	1.54996680392211	2.00799505921291	0.0446438167027102	0.159800341444203	STABLE
ALDH1A2	20.9542291436619	0.466557366724785	0.464433307980653	1.00457344188634	0.315102290901087	0.562145795605724	STABLE
ALDH1A3	4701.54837280389	-0.841151	0.0767074460321491	-10.9657	5.58671350442347e-28	3.02034285274331e-25	DOWN
ALDH1B1	1680.32502792314	-0.371192	0.10206027104988	-3.63698	0.00027584946617222	0.00304351825980037	STABLE
ALDH1L1	23.9102030285105	0.274778286669113	0.50188192549145	0.547495880430533	0.584038099918022	0.785202595091386	STABLE
ALDH1L2	10.1329913838007	-0.382243	0.704061131558386	-0.542911	0.587190967912873	0.787566694704895	STABLE
ALDH2	1069.25272293512	-0.0225243	0.181101889896498	-0.124373	0.901019567722673	0.960290691325512	STABLE
ALDH3A1	0.299933974051381	1.58061451026534	4.03894216586825	0.391343684894175	0.695543212513565	NA	STABLE
ALDH3A2	811.98232608461	0.334534350797075	0.121583928432912	2.75146851322267	0.0059328723026205	0.0361789895395161	STABLE
ALDH3B1	958.034097649848	-0.614628	0.142643870285082	-4.30883	1.64123606513196e-05	0.000285203843365848	DOWN
ALDH4A1	194.399076595446	-0.120274	0.226353245971687	-0.531356	0.595172082661711	0.792820486458568	STABLE
ALDH5A1	986.597433677623	-0.506077	0.102108225577254	-4.95629	7.18537197634096e-07	1.92088034102636e-05	DOWN
ALDH6A1	458.349664029873	-0.396572	0.154938106598119	-2.55955	0.0104807638293823	0.0556926500245698	STABLE
ALDH7A1	3228.84245476624	-0.363765	0.105936812264201	-3.4338	0.00059519396530675	0.00572041904425123	STABLE
ALDH8A1	4.59492185519424	0.793253001089095	0.893838048487573	0.887468375765975	0.37482678499077	0.618537601860723	STABLE
ALDH9A1	2128.48935437009	0.139132818377129	0.136974332951437	1.01575832040341	0.309744488271883	0.557135280012115	STABLE
ALDOA	535.310623683845	0.52718122524149	0.162225999818759	3.2496716052326	0.00115538345370163	0.00980530946144341	UP
ALDOAP1	0.450278360076443	2.16649633826033	3.48994199510211	0.620782907366614	0.534742470972863	NA	STABLE
ALDOAP2	2.44049326126658	0.728469688850323	1.31111142468121	0.555612341664591	0.578475892654262	0.781482937173757	STABLE
ALDOB	3.22823776976898	1.29842091882979	1.32713105025416	0.978366769868823	0.327892957216885	0.574718239252507	STABLE
ALDOC	12.4063851575766	0.699212110067366	0.597739151485442	1.1697612718353	0.242097052938756	0.479236599097779	STABLE
ALG1	985.730319564028	-0.124908	0.168143770452756	-0.742866	0.457562923037678	0.691412628113973	STABLE
ALG10	57.0240492993592	0.084141618297734	0.274228407523001	0.306830423068685	0.758972450219978	0.891471376586606	STABLE
ALG10B	166.092098525487	-0.189642	0.209491271063863	-0.905252	0.365331978890659	0.611203541073576	STABLE
ALG11	114.918401578851	0.208722428856859	0.244821038870953	0.852551030007184	0.393908328796932	0.635416054309737	STABLE
ALG12	656.022999379171	-0.381665	0.132004400813081	-2.89131	0.00383645224841831	0.0258424981403609	STABLE
ALG13	478.465970317895	-0.0474396	0.186850231864429	-0.253891	0.799579705972031	0.912688846424283	STABLE
ALG14	53.4384669720137	-0.112621	0.273195883328295	-0.412235	0.680167202882293	0.845114118188018	STABLE
ALG1L	2.77434926488008	-1.02087	1.27480683310963	-0.800803	0.423245732693396	0.661610404811041	STABLE
ALG1L2	3.18229356657691	-0.144787	1.49660567835169	-0.0967434	0.922930149868541	0.970876828053202	STABLE
ALG1L6P	44.7826757060956	-0.448168	0.281306021594243	-1.59317	0.111122084360465	0.295057643723001	STABLE
ALG2	1417.47229113366	0.166878735607107	0.0858765714164728	1.94323938245975	0.0519872417658545	0.177008188950893	STABLE
ALG3	4579.6587935582	-0.0369282	0.0854444757429706	-0.43219	0.6656035761893	0.838505241424661	STABLE
ALG5	405.671840248444	0.0523177935510746	0.112975333441956	0.46309041059794	0.643299563273482	0.825370811734466	STABLE
ALG6	156.663000729199	-0.537645	0.184589309913106	-2.91265	0.00358371691457924	0.0245363582561506	DOWN
ALG8	728.262188707516	-0.238895	0.124520417263225	-1.91852	0.0550445314036815	0.183737714360745	STABLE
ALG9	119.19128663814	-0.0570933	0.207633661356638	-0.274971	0.783338402935821	0.904691088508124	STABLE
ALK	2.5919463814295	2.70269121636848	1.5815393389316	1.70889914012147	0.0874696338342991	0.252630440261034	STABLE
ALKBH1	690.070352912634	0.246803852919742	0.110791321457216	2.22764607979741	0.0259041252856428	0.108655895630612	STABLE
ALKBH2	1297.86257215207	0.0364578835290988	0.12025434009964	0.30317312039541	0.761757932426858	0.893051203890036	STABLE
ALKBH3	1235.95878079953	-0.223509	0.115498616171913	-1.93516	0.0529701492294581	0.179065601737471	STABLE
ALKBH4	484.689512917358	-0.312509	0.146590965487022	-2.13184	0.0330195960122436	0.129089548641989	STABLE
ALKBH5	5346.59696147642	0.188817570655147	0.0963322778911965	1.96006546080441	0.0499881396048074	0.17221545287028	STABLE
ALKBH6	58.3539536076521	0.406059450117599	0.327053672115413	1.2415682340185	0.214395908136037	0.44504224560036	STABLE
ALKBH7	1380.96655623033	-0.0547892	0.294408207518199	-0.186099	0.852366762980449	0.93753278872923	STABLE
ALKBH8	219.579965680806	0.272566415979126	0.188313057311154	1.44741113479326	0.147781809009553	0.355031446035622	STABLE
ALLC	2.8300506413828	-0.396698	1.29932473751798	-0.305311	0.76012965754975	0.892217160763404	STABLE
ALMS1	603.726111926899	0.00960894479794753	0.28605361669304	0.0335914116697177	0.973202970899644	0.98886631625439	STABLE
ALOX12	131.018875501037	0.159293071454001	0.19103460916087	0.833844046132295	0.404368871200528	0.644244969757052	STABLE
ALOX12B	92.7484210931321	-0.365075	0.21786200096581	-1.67572	0.0937936199286914	0.263719851391146	STABLE
ALOX12P1	0.478140779757932	0.654357441853163	3.52522740732285	0.185621341900919	0.852741716005277	NA	STABLE
ALOX12P2	0.300688772050124	1.58376469953001	4.03865856524173	0.392151174442056	0.694946517742595	NA	STABLE
ALOX15	1.52782387224698	3.92636879352636	2.4442300756683	1.60638265301306	0.108189859946321	NA	STABLE
ALOX15B	0.149966987025691	0.697927779595934	4.0804728567969	0.171040907289307	0.864191600144384	NA	STABLE
ALOX5	4.43036425148749	0.715113795338767	0.91419716560432	0.782231472864006	0.434078551298828	0.671496885683446	STABLE
ALOX5AP	3.59751422581778	-0.474589	1.04449852766505	-0.45437	0.649562310645911	0.829862598077201	STABLE
ALOXE3	373.768904541409	0.319118863462504	0.141001809927348	2.26322529921376	0.0236218044334414	0.101265045320101	STABLE
ALPI	0.308815442715576	1.61723823195025	4.03568179841686	0.400734823192618	0.688615369480981	NA	STABLE
ALPK1	268.375724604965	-0.197558	0.163997114539975	-1.20465	0.228340173615263	0.462157725216582	STABLE
ALPK2	1.41336777657714	0.834270606392412	1.84846525316533	0.451331505941916	0.651750640848011	NA	STABLE
ALPK3	6711.6317928229	-0.345488	0.0923861676366002	-3.7396	0.000184309974063224	0.00219085724055447	STABLE
ALPL	1.04577943670323	0.562737508215031	2.35059255119116	0.239402404270304	0.810793565868552	NA	STABLE
ALPP	0.299933974051381	1.58061451026534	4.03894216586825	0.391343684894175	0.695543212513565	NA	STABLE
ALS2	1797.43	0.0333228103915772	0.138238618782826	0.241052830858557	0.809514170396228	0.916645593458517	STABLE
ALS2CL	1195.08849157816	0.176105992565414	0.15762739942025	1.11723	0.263896177973983	0.505523951428639	STABLE
ALX1	51.4238841965866	0.252128812205202	0.28782653742541	0.875974864793492	0.381043698276787	0.623693077343156	STABLE
ALX4	8.65206567633736	-0.152706	0.624652542460805	-0.244465	0.806870472618683	0.915752848192284	STABLE
ALYREF	1996.13812686809	0.266468751619673	0.146221494854386	1.82236374949549	0.0683998111610777	0.213705488766749	STABLE
AMACR	58.5498659980804	-0.0487725	0.283884652984318	-0.171804	0.863591734216417	0.942845814835979	STABLE
AMBN	0.338650674084711	-2.03271	4.04677464788176	-0.502304	0.615453426787296	NA	STABLE
AMBRA1	4206.90690221141	-0.0482946	0.10327295758209	-0.467641	0.640041520819066	0.82343434509042	STABLE
AMD1	1332.75387481778	0.687666158842803	0.117022094680549	5.87637882162354	4.19338111056219e-09	1.98093152332933e-07	UP
AMDHD1	31.3951912976148	0.555100843817184	0.371749178403855	1.4932133709093	0.135381343192529	0.336009388100797	STABLE
AMDHD2	792.173807447597	-0.145302	0.241805240516826	-0.600907	0.547902239752895	0.7608913513151	STABLE
AMER1	562.307809816399	-0.346672	0.126750340252625	-2.73508	0.00623653345115319	0.0374868817638108	STABLE
AMFR	5619.43450266258	-0.182465	0.113366987190904	-1.6095	0.107506297581995	0.289050102092626	STABLE
AMH	207.286390500885	0.140006409977905	0.20846838306919	0.67159541373445	0.501841298779597	0.725644124644456	STABLE
AMHR2	2.76703126648458	2.77451455305018	1.47621441700608	1.87947937717421	0.0601790668463587	0.194990863208945	STABLE
AMIGO1	653.848489583457	-0.43628	0.113727686494703	-3.83618	0.00012496259087423	0.00157655915210988	STABLE
AMIGO2	534.87837514752	0.106795283914526	0.12977634659331	0.822917940887931	0.410554659515909	0.650691244837538	STABLE
AMMECR1	303.248696907095	-0.0792642	0.19416591372031	-0.408229	0.683105576921804	0.846387582236446	STABLE
AMMECR1L	2165.82744279188	0.125159970024524	0.0922399200256067	1.35689590786482	0.174814287285066	0.393244591077225	STABLE
AMN	5.17844409438077	2.22111858406583	1.0896	2.03846951931612	0.0415030000315961	0.151568499239732	STABLE
AMN1	59.2951327712016	-0.0615049	0.302900293488951	-0.203053	0.839093491315285	0.931127925013483	STABLE
AMOT	48.4746640909705	-0.0712918	0.282176663892717	-0.25265	0.800539035745406	0.9129272113106	STABLE
AMOTL1	2937.81126047018	-0.246657	0.0924655848942736	-2.66756	0.00764042881422396	0.0436622307851769	STABLE
AMOTL2	9579.00057724701	0.0255926229430107	0.074133281721374	0.345224470693193	0.729925623390348	0.874845944871845	STABLE
AMPD1	2.41949912373567	4.59118462938744	1.65239847509941	2.7784972563057	0.00546109744845183	0.0340213920832258	UP
AMPD2	3196.41731733803	0.146323604075687	0.131695230738882	1.11107747224202	0.266535003737624	0.508643149373526	STABLE
AMPD3	2246.90669539459	-0.396253	0.102203017788665	-3.87712	0.000105700652299337	0.00137392023295941	STABLE
AMPH	1.89150855633507	0.837474281903801	1.7251857288107	0.485440070548888	0.627364214051609	0.8148812451069	STABLE
AMT	4.52906531147352	0.744551504657676	1.00902920515727	0.737888953909542	0.460581931944684	0.693397951950198	STABLE
AMY2B	23.2766881777839	0.522927727858435	0.408150915988016	1.28121169737566	0.200119318574385	0.426257360751539	STABLE
AMZ1	13.985030959672	1.07669992589045	0.576254656123141	1.8684446441338	0.0617001191940299	0.198340192580633	STABLE
AMZ2	1490.77809290462	-0.144149	0.129434739536456	-1.11368	0.265417149993029	0.507438655985363	STABLE
AMZ2P1	50.3401812359075	0.6508592053472	0.31185374780845	2.08706552324962	0.0368822120337843	0.139149560366283	STABLE
ANAPC1	2834.06555301726	-0.188364	0.159050479442968	-1.1843	0.236292820209908	0.471971304954027	STABLE
ANAPC10	241.143695334883	0.501253697812903	0.144473248315356	3.46952604484097	0.000521377514579073	0.00516361715633042	UP
ANAPC11	2958.7210336087	0.141897628331316	0.627800605470515	0.226023401530441	0.821183219457394	0.923946758055323	STABLE
ANAPC13	1188.51023051277	0.117427087719278	0.112327833862875	1.04539617369127	0.295839904417294	0.542054943473615	STABLE
ANAPC15	182.459313825773	-0.133529	0.182132164013095	-0.733143	0.463471222421903	0.695659581870695	STABLE
ANAPC16	1440.47353860819	-0.0594663	0.137561450884678	-0.432289	0.665531253818649	0.838505241424661	STABLE
ANAPC2	1984.79615193066	-0.325834	0.183217091261883	-1.7784	0.0753377755798383	0.228439034096157	STABLE
ANAPC4	271.148455745116	-0.147791	0.166838572631321	-0.885834	0.375707205352883	0.619405935600738	STABLE
ANAPC5	5472.37501136053	-0.186687	0.118343877512286	-1.5775	0.114681309267641	0.301567838475907	STABLE
ANAPC7	1576.28474723549	-0.201263	0.100680061423253	-1.99903	0.0456049736572021	0.162148653227464	STABLE
ANG	49.0539137302715	0.226852816272124	0.363077068420267	0.624806235379035	0.532098237768736	0.749569385901393	STABLE
ANGEL1	3180.59548715734	-0.00853126	0.132364625987497	-0.0644527	0.948609744905066	0.980448551828475	STABLE
ANGEL2	664.588980034473	-0.453543	0.124310527971097	-3.64846	0.000263811932633628	0.00293510882671728	STABLE
ANGPT1	2.0624862569561	-1.25484	1.70660386467937	-0.735286	0.462165305827029	0.694484966971088	STABLE
ANGPT2	1.98025163552369	0.701686522432972	1.6777881530993	0.418221168826816	0.675785419815768	0.842538415873827	STABLE
ANGPT4	20.8651203003794	-0.45111	0.414064618734813	-1.08947	0.275948084670064	0.520280830783897	STABLE
ANGPTL1	0.480130503411293	-1.03026	3.49574214731987	-0.294718	0.768209175360501	NA	STABLE
ANGPTL2	54.5674003505706	0.312751967663745	0.288969781596084	1.08229990671102	0.279119287435027	0.52360819110375	STABLE
ANGPTL3	0.458782429741267	2.19018356028994	3.47400128176862	0.63044984231408	0.5284003094313	NA	STABLE
ANGPTL4	4285.0661291896	1.3853636212757	0.20353984229119	6.8063510597289	1.00105263533684e-11	8.69783649881655e-10	UP
ANGPTL6	16.8762408956811	-0.0822894	0.50740683044877	-0.162176	0.87116696059296	0.946428495334347	STABLE
ANGPTL7	0.75909380279202	2.91779216707518	2.36632239315549	1.23304929857182	0.217557371931289	NA	STABLE
ANK1	38.5873955773933	0.143713576356192	0.388286862634914	0.370122170451381	0.711291463663821	0.863930894916025	STABLE
ANK2	264.63909155197	-0.589488	0.226024258801583	-2.60808	0.00910527274711651	0.0497789012320823	DOWN
ANK3	19.5395200011116	0.936428952972112	0.527417204168577	1.77549944440721	0.0758154572097731	0.229553667058921	STABLE
ANKAR	46.6940251689989	0.428161345910002	0.295883576911385	1.4470601929969	0.147880065715951	0.355201789869677	STABLE
ANKDD1A	101.37641737663	0.35532954914611	0.219565043761159	1.61833387983487	0.105590663043073	0.285638789555176	STABLE
ANKDD1B	2.73969937445482	3.71967222379028	1.63951792642954	2.26875971517481	0.0232829419996291	0.100171676177973	STABLE
ANKEF1	28.0210230597114	0.374939812254114	0.476021659244899	0.787652840941884	0.430899797353498	0.668514308611831	STABLE
ANKFN1	1.87781550523395	-1.07821	1.47762722141355	-0.729691	0.465578844089092	0.697388854506771	STABLE
ANKFY1	2546.73114536258	-0.246149	0.117188413045242	-2.10046	0.0356886804496679	0.136266719467382	STABLE
ANKH	2173.28993837099	-0.380078	0.0854105262434101	-4.45001	8.58643036214446e-06	0.000162142463125773	STABLE
ANKHD1	33.9608244601003	0.969290186567039	0.347182885753742	2.79187202578459	0.00524040775656626	0.0329858697811978	UP
ANKHD1-EIF4EBP3	2.19950188909033	0.649905745422581	1.41087757119909	0.460639362825957	0.645057365790068	0.826778412615919	STABLE
ANKIB1	1630.71463942954	-0.0333419	0.163595092672022	-0.203807	0.838504028880823	0.930700578630779	STABLE
ANKK1	10.3691324006409	-0.62813	0.657441053971341	-0.955417	0.339366820209758	0.585340597258872	STABLE
ANKLE1	940.985093390803	0.0920764635743257	0.095531834487222	0.96383016267359	0.335131081762485	0.581124780290686	STABLE
ANKLE2	3701.46053703234	-0.191198	0.0958721836261485	-1.9943	0.0461189916321795	0.163399898780474	STABLE
ANKMY1	606.625292966458	-0.493326	0.110856595276584	-4.45012	8.58207628476465e-06	0.000162142463125773	STABLE
ANKMY2	363.985134595082	0.166323728058413	0.145071867591852	1.14649194788304	0.251591657043138	0.490776883316675	STABLE
ANKRA2	490.936624228416	-0.0211791	0.144212051729047	-0.146861	0.883242112576802	0.952403421532362	STABLE
ANKRD1	540.214004803489	-0.205716	0.189408839214863	-1.0861	0.277436891281785	0.521807280252572	STABLE
ANKRD10	1079.39761826275	0.651015969445035	0.0960532706614522	6.77765540894068	1.22141739805063e-11	1.02465688272098e-09	UP
ANKRD11	7826.8337224876	-0.135268	0.15270214261388	-0.885831	0.375708717805641	0.619405935600738	STABLE
ANKRD12	94.5343196548407	0.441337020411204	0.251632177702193	1.7538973927791	0.0794480904346146	0.236529426080781	STABLE
ANKRD13A	2216.65824236194	0.127030858488948	0.106881021638691	1.18852586307019	0.234626296578163	0.469928656853931	STABLE
ANKRD13B	1362.73491236423	0.133687513481246	0.0828447706510265	1.6137109491725	0.106590137887797	0.28727774053696	STABLE
ANKRD13C	458.276692857304	0.316550904495419	0.207138260312145	1.52821069375786	0.126460234557195	0.322041180012452	STABLE
ANKRD13D	2918.14701160789	-0.144327	0.0934539642590231	-1.54437	0.122499843958037	0.315700957319114	STABLE
ANKRD16	310.303012260716	-0.237464	0.149895165865504	-1.5842	0.1131479265497	0.298622404090237	STABLE
ANKRD17	3410.55759582317	-0.0673859	0.24584203199386	-0.274102	0.784005896496247	0.905025751773928	STABLE
ANKRD18A	128.534048444835	-0.0550901	0.346916812545369	-0.158799	0.873827014394602	0.947449231655184	STABLE
ANKRD18B	126.865710968118	-0.230945	0.299929579944135	-0.769998	0.441301189568284	0.676688005697437	STABLE
ANKRD18DP	6.47669334487465	0.485051244446927	0.730472711887615	0.664023770571123	0.506675097314156	0.729382287524135	STABLE
ANKRD2	3.14360644611371	1.76757440663268	1.24625921049923	1.41830398663583	0.156102033280942	0.366632935077703	STABLE
ANKRD20A1	4.95425750989628	-0.599703	1.28107235630035	-0.468126	0.639694769248791	0.823306359730846	STABLE
ANKRD20A19P	3.71103893197626	1.39496402397171	1.14832980679678	1.21477646553729	0.224451359236867	0.457202971082968	STABLE
ANKRD20A5P	26.6435716559564	0.258425550594366	0.425467691658568	0.607391714249714	0.543590985910952	0.757648214149748	STABLE
ANKRD20A7P	0.762752801989773	-3.17778	2.94352770973168	-1.07958	0.280328185224339	NA	STABLE
ANKRD22	0.299933974051381	1.58061451026534	4.03894216586825	0.391343684894175	0.695543212513565	NA	STABLE
ANKRD23	11.5332130922988	-0.63952	0.574485688836476	-1.11321	0.265620320236518	0.507635717879626	STABLE
ANKRD24	32.7213953640952	-0.106192	0.335192442663094	-0.316808	0.751389126391674	0.88747771451522	STABLE
ANKRD26	67.3999621689594	-0.923497	0.45272517633931	-2.03986	0.0413640253241266	0.151288067566093	STABLE
ANKRD26P1	1.20937216286846	3.59079332185235	2.0370248981147	1.7627635897704	0.077940370707327	NA	STABLE
ANKRD27	3064.28798200817	-0.0207867	0.0813151546246725	-0.255631	0.798235655481746	0.911867730714279	STABLE
ANKRD28	1910.66166457858	-0.2632	0.161512567832402	-1.6296	0.103187094245586	0.281442178713226	STABLE
ANKRD29	193.635451546259	-0.261586	0.177001434313792	-1.47788	0.139440751168217	0.342144334308702	STABLE
ANKRD30B	0.750967132126567	2.90414125964872	2.95161678660959	0.983915416399496	0.3251571030226	NA	STABLE
ANKRD30BL	0.218515009968134	-1.22563	4.0804728567969	-0.300364	0.763899815240114	NA	STABLE
ANKRD31	4.70940460841462	-0.319536	0.930798412179242	-0.343292	0.731378703530334	0.875555418579158	STABLE
ANKRD33B	769.663932554768	1.02265112325904	0.115617918932621	8.84509194336053	9.14529784434423e-19	2.02263503990747e-16	UP
ANKRD34A	255.910373677624	-0.444232	0.206923009824524	-2.14685	0.031805612722915	0.125579261270325	STABLE
ANKRD34B	0.92644632814673	3.20422215107926	3.72742535262748	0.859634157078582	0.389990740196483	NA	STABLE
ANKRD34C	0.149966987025691	0.697927779595934	4.0804728567969	0.171040907289307	0.864191600144384	NA	STABLE
ANKRD35	0.300688772050124	1.58376469953001	4.03865856524173	0.392151174442056	0.694946517742595	NA	STABLE
ANKRD36	128.840810733344	0.295701016517137	0.297558510813266	0.993757549427666	0.320340917538085	0.567835122420312	STABLE
ANKRD36B	95.8981143335712	0.687723719015113	0.270492441423046	2.54248775084818	0.0110066459079344	0.0577097738211631	STABLE
ANKRD36C	89.1686310506368	0.391834443622965	0.272394759602248	1.43848010951137	0.150297877123743	0.358480083721451	STABLE
ANKRD37	96.0286873264712	1.1134062157282	0.3789460814174	2.93816527027708	0.00330160968722631	0.0230196186215372	UP
ANKRD39	257.747529317591	0.367071253907293	0.298098762621672	1.23137463127667	0.218182780620921	0.449261876874276	STABLE
ANKRD40	1609.08052692151	-0.291052	0.149788173569267	-1.94309	0.0520053183761288	0.177008188950893	STABLE
ANKRD42	766.937496298789	0.198309780315796	0.12176550057147	1.62862041699076	0.103393399370332	0.281836311971754	STABLE
ANKRD44	97.3011965566141	-0.0928276	0.213690808124537	-0.434401	0.663996960271858	0.838004809708483	STABLE
ANKRD45	0.47001410909248	0.622471289750119	3.53821897666991	0.175927859144539	0.860350618258978	NA	STABLE
ANKRD46	249.214033940496	0.669350277219798	0.151142717987333	4.42859759393698	9.48477986520824e-06	0.000176819069849865	UP
ANKRD49	132.256169143778	0.167105667178783	0.22854163970563	0.731182586219393	0.464667635172484	0.696810506535109	STABLE
ANKRD50	1053.18484860053	0.228222558712058	0.155787772998974	1.46495809214476	0.142932351854551	0.346632919093018	STABLE
ANKRD52	5734.91973739227	-0.40589	0.0844054602323743	-4.80882	1.51825740910219e-06	3.71845694642026e-05	STABLE
ANKRD53	11.6502590577685	-0.336368	0.548864735442601	-0.612844	0.539979501082642	0.75508590663897	STABLE
ANKRD54	793.982241787367	0.090648486601656	0.118194019409576	0.766946475417957	0.443113339684909	0.677727586930282	STABLE
ANKRD55	0.308815442715576	1.61723823195025	4.03568179841686	0.400734823192618	0.688615369480981	NA	STABLE
ANKRD6	333.227306121617	0.186842151351394	0.201224152332249	0.928527461469395	0.353134029667189	0.599153246306869	STABLE
ANKRD61	20.3404938962384	0.123559525743468	0.418113561673937	0.295516665971781	0.7675992229286	0.895798357618226	STABLE
ANKRD62	1.38626015489439	1.64127232303328	2.20151882245719	0.745518187848786	0.455958520216381	NA	STABLE
ANKRD63	1.3993477264725	-1.03901	1.85939506704709	-0.558789	0.576306014633725	NA	STABLE
ANKRD65	2.57721538242744	4.68164590590453	1.67320331658026	2.79801376169456	0.00514179218592986	0.0325193849818103	UP
ANKRD7	22.5234428163146	-0.0572662	0.388463864751236	-0.147417	0.882802872454502	0.952041099824877	STABLE
ANKRD9	971.738770071784	0.124482727240469	0.274908318537659	0.452815425530371	0.650681655075556	0.830595867181707	STABLE
ANKS1A	2378.82237308624	-0.0916389	0.0837760651384512	-1.09386	0.274018521091323	0.517712704163868	STABLE
ANKS1B	17.9683556673475	-0.508947	0.497684432428696	-1.02263	0.306483105967456	0.553611421582348	STABLE
ANKS3	579.541597598489	0.282853236632339	0.187417987732709	1.50921072226929	0.13124494098128	0.329738795783777	STABLE
ANKS4B	2.44377833574031	2.60650061849952	1.60647444553037	1.62249740464374	0.104696888370663	0.284380439067094	STABLE
ANKS6	2983.73021172163	-0.45639	0.0864218016885281	-5.28096	1.28510080603982e-07	4.20596781743572e-06	STABLE
ANKZF1	1877.12989756765	0.201216679647395	0.167376171921617	1.20218234971718	0.229292886190689	0.463643432515226	STABLE
ANLN	1015.50888850733	-0.0325933	0.300071336747594	-0.108618	0.913505149857408	0.966053370460666	STABLE
ANO1	15.7976916767536	0.766009637795536	0.503299448581406	1.52197591305653	0.128015116169505	0.324754370998656	STABLE
ANO10	802.615090433395	-0.0146933	0.106864680616317	-0.137494	0.890640014928177	0.955542640425994	STABLE
ANO2	0.617630885431153	2.61884	3.97167253514344	0.65937955939598	0.50965206471286	NA	STABLE
ANO3	0.300688772050124	1.58376469953001	4.03865856524173	0.392151174442056	0.694946517742595	NA	STABLE
ANO4	0.908683390818339	3.17784355099438	2.80919430016955	1.13122953111595	0.25795849546935	NA	STABLE
ANO5	12.1137656513292	0.39381463023112	0.578736584185127	0.680473018282781	0.496205000614865	0.720706904873152	STABLE
ANO6	3802.91519459704	-0.0563456	0.162116459833286	-0.347562	0.728168803298923	0.873642481751656	STABLE
ANO7	228.740899517493	-0.0856246	0.16678159300964	-0.513394	0.607675872925201	0.801328495844878	STABLE
ANO8	959.021848675718	-0.26734	0.200806170126829	-1.33134	0.183078769054355	0.404363670425608	STABLE
ANO9	477.401400266305	0.128000880961683	0.173290015039466	0.738651219647776	0.460118813654157	0.693304795836675	STABLE
ANP32A	3910.5974579552	-0.0914606	0.12918287702561	-0.707993	0.478949710993359	0.706898779713858	STABLE
ANP32AP1	1.85161581020231	-0.540277	1.48794254823087	-0.363104	0.71652752033077	0.867044036663205	STABLE
ANP32B	8409.42149060373	-0.143004	0.0718857641062248	-1.98933	0.0466648195023881	0.164669455986756	STABLE
ANP32BP1	5.44953701458958	0.174475741568152	0.825610352604568	0.211329401354683	0.832630241998094	0.928842464076895	STABLE
ANP32D	1.22355844341455	-0.7248	1.72882499368909	-0.419244	0.675037501188953	NA	STABLE
ANP32E	1091.61232065183	0.224129149244267	0.126667886244724	1.76942361547936	0.0768232075220289	0.231720390771012	STABLE
ANPEP	10522.5067509716	-0.654577	0.102184086525468	-6.40586	1.49524441228276e-10	1.00581026203186e-08	DOWN
ANTXR1	1803.11896480305	-0.408404	0.208119211350733	-1.96236	0.0497211493044686	0.171579105531283	STABLE
ANTXR2	815.538633141405	0.0299260078456697	0.0989796280424327	0.302345123310025	0.762388983445426	0.893575717950287	STABLE
ANXA1	4575.2265174513	0.686134728000521	0.122668461440408	5.5934077915687	2.22655498256909e-08	8.9288524946596e-07	UP
ANXA10	0.300688772050124	1.58376469953001	4.03865856524173	0.392151174442056	0.694946517742595	NA	STABLE
ANXA11	6706.79543742624	-0.407762	0.0905242274619392	-4.50445	6.65458013809113e-06	0.000131344947072533	STABLE
ANXA2	63863.4619165731	0.198340159331346	0.0882528620201989	2.24740767371318	0.0246139850416269	0.104617100628754	STABLE
ANXA2P1	1.85723259063384	2.1490461513426	1.81257980070639	1.18562843440332	0.235769068005831	0.471312118006178	STABLE
ANXA2P2	118.912405034888	0.398392628353487	0.184453683057317	2.15985184871418	0.0307841403440906	0.122507114668127	STABLE
ANXA2P3	1.25007858655515	0.544629023735107	1.65161868849075	0.3297546991508	0.74158531927256	NA	STABLE
ANXA2R	7.07339712515141	-0.196154	0.830747847754027	-0.236118	0.813341462748888	0.918996301762617	STABLE
ANXA3	1228.8228831595	-0.017366	0.13144822812804	-0.132113	0.894894917303166	0.956965354585444	STABLE
ANXA4	1966.91615425902	-0.0758585	0.113645371211459	-0.667502	0.504451762932388	0.727786804637063	STABLE
ANXA5	11945.9337063461	0.230013345214089	0.0733277094997281	3.13678617242152	0.00170810651357851	0.0136321655433054	STABLE
ANXA6	5485.84036840013	-0.249175	0.11555926359304	-2.15625	0.0310641661733014	0.123251871060528	STABLE
ANXA7	5010.25274167517	0.0515450728885333	0.148109424616791	0.348020208855027	0.727825006602364	0.873642481751656	STABLE
ANXA8	4.54134449036675	0.871676963030269	1.16360141777735	0.749119887371144	0.453784949383285	0.688154011712036	STABLE
ANXA8L1	1.05466090536742	0.550414852462394	2.95267516053111	0.186412260928625	0.852121478118673	NA	STABLE
ANXA9	98.6563957006609	0.0433114799392792	0.214894679040533	0.201547474942875	0.84027051132867	0.931756246131992	STABLE
AOC1	0.300688772050124	1.58376469953001	4.03865856524173	0.392151174442056	0.694946517742595	NA	STABLE
AOC2	154.79535013147	1.27250057153971	0.270907711757229	4.69717367322508	2.63786148663897e-06	6.00699908275648e-05	UP
AOC3	72.3061599757113	1.54573092857159	0.27369604955818	5.6476187035466	1.62685502485839e-08	6.78491508510225e-07	UP
AOX1	2483.8472207202	0.0157542667796084	0.101347461617654	0.155448064787683	0.876468094432357	0.949165722563181	STABLE
AOX2P	0.600622746101505	2.58198421581782	3.15367636417713	0.81872199860036	0.412945042584731	NA	STABLE
AOX3P	0.300688772050124	1.58376469953001	4.03865856524173	0.392151174442056	0.694946517742595	NA	STABLE
AP1AR	511.475900700082	0.34244973221609	0.142547574515478	2.40235397466484	0.0162899368941945	0.07697773028312	STABLE
AP1B1	7048.28018319194	-0.0512956	0.0782262272272603	-0.655734	0.511995497021854	0.733712769490281	STABLE
AP1G1	3444.42804735433	0.113145322371693	0.140441835989838	0.805638302676986	0.420451433578435	0.659765479212809	STABLE
AP1G2	885.889815171001	-0.440349	0.102622832803862	-4.29094	1.7791459208255e-05	0.000305891554844402	STABLE
AP1M1	5721.6140160257	-0.265909	0.136836833064905	-1.94325	0.0519855356652309	0.177008188950893	STABLE
AP1M2	199.933459301134	0.788985185542393	0.324318084853041	2.43275112425478	0.0149845965334372	0.0724992229362223	STABLE
AP1S1	3771.22662720442	-0.0321166	0.195407678852796	-0.164357	0.869450382071139	0.945705456564264	STABLE
AP1S2	478.142828349602	-0.00235308	0.1372965213562	-0.0171387	0.986325974813469	0.994495828151033	STABLE
AP1S3	83.6400994498344	0.204049758859254	0.242615630229963	0.841041274487738	0.400324812165197	0.640613414036276	STABLE
AP2A1	9369.49381101358	-0.291746	0.11558612418285	-2.52405	0.0116009894485634	0.0597528733171066	STABLE
AP2A2	5176.38812654985	-0.600529	0.0752272527409047	-7.98287	1.4297206391884e-15	2.08696321702331e-13	DOWN
AP2B1	13977.4185152365	-0.297486	0.0794762713907421	-3.74308	0.000181780261209992	0.00216607875337327	STABLE
AP2M1	39012.948757392	-0.176305	0.118471557082943	-1.48816	0.136708644161882	0.337915827687519	STABLE
AP2S1	4387.69549266677	-0.0768872	0.188111382118648	-0.408732	0.682736082737388	0.846288943590154	STABLE
AP3B1	1980.1666662878	0.0719253044505113	0.206877353602537	0.347671232244675	0.728087103748326	0.873642481751656	STABLE
AP3B2	44.3245676794957	1.20809024998155	0.350212525078674	3.44959178633077	0.000561434832034389	0.00546472480211237	UP
AP3D1	11091.8715718881	-0.116285	0.06669344892262	-1.74357	0.0812333959216197	0.240033174143296	STABLE
AP3M1	2152.32832958056	-0.208298	0.192459474265422	-1.08229	0.279121530249871	0.52360819110375	STABLE
AP3M2	1091.80370543414	0.122737179510212	0.0956610708901442	1.28304208146657	0.199477333428285	0.425692822004574	STABLE
AP3S1	1650.25981256133	0.158731521937448	0.141634650387794	1.12071107954757	0.262410864517211	0.503736374192231	STABLE
AP3S2	1273.4872156816	-0.491244	0.122959018503113	-3.99518	6.46439028617106e-05	0.000907314471223452	STABLE
AP4B1	402.365	0.313953347543826	0.198416448814537	1.58229496304151	0.113582250082344	0.299324806725398	STABLE
AP4E1	384.770888160297	0.214903367969999	0.122709095179735	1.75132387420203	0.0798901375801074	0.237191289090417	STABLE
AP4M1	409.59043016268	-0.680633	0.252067378820909	-2.7002	0.00692972511717434	0.040598182281038	DOWN
AP4S1	87.4399968006911	-0.131891	0.245226722479916	-0.537832	0.590693369489077	0.790243892808363	STABLE
AP5B1	1583.87352046649	-0.466334	0.178623546464603	-2.61071	0.00903552828552271	0.0495830730265039	STABLE
AP5M1	366.35931693945	0.025074230870951	0.157525794692118	0.159175396765706	0.873530687246086	0.947449231655184	STABLE
AP5S1	434.59440284187	-0.661949	0.179938607491115	-3.67875	0.000234382311190677	0.00265009960995376	DOWN
AP5Z1	941.556451586721	-0.148912	0.208390102091378	-0.714585	0.474865465915164	0.704432033126386	STABLE
APAF1	775.195367414109	0.226639102801947	0.0962666742788951	2.3542841227209	0.0185584198792221	0.0850487403584672	STABLE
APBA1	16.9385288201853	1.19086309460065	0.484247192951337	2.4592049513859	0.0139245100540745	0.0686907986682413	STABLE
APBA2	1622.78	-0.39069	0.0837183682766491	-4.66671	3.06054535903161e-06	6.84146716780773e-05	STABLE
APBA3	989.059186122749	-0.070593	0.158660118778949	-0.444932	0.656368544280848	0.833421332712903	STABLE
APBB1	49.7455429380011	0.531861125614532	0.36862452781488	1.4428261970718	0.149069437495973	0.356614074895091	STABLE
APBB1IP	0.437030019936269	-2.3542	4.01924517756817	-0.585733	0.558055095278394	NA	STABLE
APBB2	991.373704221132	-0.164139	0.159606066299973	-1.0284	0.303760304664529	0.550591888537104	STABLE
APBB3	439.766626541686	0.103449650525825	0.184568023610525	0.560496062655597	0.575141124545795	0.779366412457759	STABLE
APC	380.54531921386	0.195418365647411	0.300233781606873	0.650887333868686	0.515119218320752	0.736079779337581	STABLE
APC2	583.989517070039	-0.662633	0.144654234627213	-4.58081	4.63188625925469e-06	9.77046874658102e-05	DOWN
APCDD1L	5.12426285195705	0.0350874842416795	0.90351051102208	0.038834616546948	0.969022245628373	0.987192309874536	STABLE
APEH	8429.00809966064	-0.52945	0.173798052545311	-3.04635	0.00231634485562854	0.0173126911713312	DOWN
APEX1	8131.93601472896	-0.594165	0.091877633174292	-6.46691	1.00025731739029e-10	7.05350534393531e-09	DOWN
APEX2	1686.42038358237	-0.270248	0.0908293136071797	-2.97534	0.00292660776730718	0.0210234712496963	STABLE
APH1A	6018.26436184211	-0.0889738	0.199676722258674	-0.445589	0.655893848864872	0.833279358451261	STABLE
APH1B	303.533544714429	-0.0724935	0.174964778296955	-0.414332	0.678630837990889	0.844571092348283	STABLE
API5	4321.72388375198	0.163827243975042	0.102132974892442	1.60405827939088	0.108701206987864	0.290782502075796	STABLE
APIP	723.501484926625	-0.249618	0.138290243256164	-1.80503	0.0710704744886956	0.219410207370795	STABLE
APLF	96.0817147028176	-0.739769	0.331611089424381	-2.23083	0.0256921329230784	0.108077251953365	STABLE
APLN	353.689863434283	0.380664259462032	0.167934258512757	2.2667457065237	0.0234057645381706	0.100634446233778	STABLE
APLNR	0.299933974051381	1.58061451026534	4.03894216586825	0.391343684894175	0.695543212513565	NA	STABLE
APLP1	365.851941379037	0.725365449030297	0.160978219065275	4.50598505339515	6.60657378664331e-06	0.000130672300221724	UP
APLP2	41371.7796410574	-0.131154	0.0740318825327334	-1.77158	0.0764638542772007	0.230951680239807	STABLE
APMAP	8492.37835516714	-0.00612584	0.155441303944779	-0.0394094	0.968564006458671	0.987023792395785	STABLE
APOA1	6.2382855487781	1.26007848198453	0.858918491487331	1.46705245546937	0.142361786334285	0.345894084951838	STABLE
APOA2	9.74936732376499	0.909886312483702	0.633143552786048	1.43709322866811	0.150691505000165	0.359164926312028	STABLE
APOA4	0.299933974051381	1.58061451026534	4.03894216586825	0.391343684894175	0.695543212513565	NA	STABLE
APOA5	0.628107766783623	1.22715722974986	2.6562145441137	0.461994770892771	0.644085070345778	NA	STABLE
APOB	0.478140779757932	0.654357441853163	3.52522740732285	0.185621341900919	0.852741716005277	NA	STABLE
APOBEC1	0.169325337042356	-1.22563	4.0804728567969	-0.300364	0.763899815240114	NA	STABLE
APOBEC2	1.36413034609002	-0.32298	2.2354208750791	-0.144483	0.885119125288455	NA	STABLE
APOBEC3B	41.1278559979886	0.701071957472602	0.302053282052765	2.32102082357157	0.0202857200124798	0.0910549369686861	STABLE
APOBEC3C	1881.03778554608	-0.286376	0.103735765337907	-2.76063	0.00576902043572956	0.0354420838806163	STABLE
APOBEC3D	0.299933974051381	1.58061451026534	4.03894216586825	0.391343684894175	0.695543212513565	NA	STABLE
APOBEC3F	462.159977975791	-0.252345	0.135551899739446	-1.86161	0.0626583033371552	0.200751372654182	STABLE
APOBEC3G	485.741282434746	-0.0554072	0.107984811897944	-0.513101	0.607880381886988	0.801339287853731	STABLE
APOBEC3H	6.27354330398655	0.497067186014579	0.801559316955482	0.62012526771264	0.535175317897136	0.751469615841693	STABLE
APOBEC4	0.338650674084711	-2.03271	4.04677464788176	-0.502304	0.615453426787296	NA	STABLE
APOBR	2.4180364534587	0.0721226139140012	1.36672910149251	0.0527702335709697	0.957914978612295	0.983890338741358	STABLE
APOC1	30.7879372073141	0.483617071340514	0.365533741748581	1.32304358286342	0.185820884634529	0.408190737849544	STABLE
APOC1P1	0.325722782053505	-1.98434	4.05145324883619	-0.489784	0.624286527806382	NA	STABLE
APOD	0.299933974051381	1.58061451026534	4.03894216586825	0.391343684894175	0.695543212513565	NA	STABLE
APOE	469.016947362884	0.740190627741119	0.205974691925627	3.5935998778354	0.000326140549183169	0.00347240962540242	UP
APOF	0.608749416766958	2.59911113485577	3.14452421724296	0.826551476564747	0.408491329910212	NA	STABLE
APOL1	1137.88771416567	0.226176965181675	0.121533332518335	1.86102825039832	0.0627401873393128	0.20088144649966	STABLE
APOL2	1901.75629965011	0.537677063379753	0.12192585826737	4.40986900580751	1.03433167557344e-05	0.000190152890029541	UP
APOL3	46.023236446843	0.423221864891706	0.330050224005566	1.28229534207063	0.199739061326325	0.425944642539134	STABLE
APOL4	1.06015997384152	3.40034520727029	2.1846590182406	1.5564649580916	0.119597569088211	NA	STABLE
APOL5	0.300688772050124	1.58376469953001	4.03865856524173	0.392151174442056	0.694946517742595	NA	STABLE
APOL6	878.984823378769	-0.0809042	0.144502254925151	-0.559882	0.575559917502951	0.779572062335583	STABLE
APOLD1	151.708424472492	0.0711287092956271	0.198084254513823	0.359083105672408	0.719532919670706	0.868345969862253	STABLE
APOM	21.8322539834415	0.0815958825123794	0.463160182672427	0.176172057886264	0.860158772010888	0.941058177981688	STABLE
APOO	316.32388123535	-0.0816465	0.12873217306896	-0.634235	0.52592735376776	0.744470137627506	STABLE
APOOL	633.386098555172	-0.040409	0.144989356601137	-0.278703	0.780472762379945	0.903087312769699	STABLE
APOOP5	0.162861391026752	-1.22563	4.0804728567969	-0.300364	0.763899815240114	NA	STABLE
APP	24976.6930471807	-0.152043	0.117900722345398	-1.28959	0.197194126024817	0.423113723002242	STABLE
APPBP2	585.475803502744	-0.16238	0.12365862413586	-1.31313	0.189137872314993	0.412374237816572	STABLE
APPL1	563.644813172242	-0.0675777	0.197912356495658	-0.341453	0.732762718866259	0.87646768707663	STABLE
APPL2	1340.23442148167	-0.291899	0.112909318185198	-2.58525	0.00973080638864835	0.0524522085875554	STABLE
APRT	3029.59151329139	-0.114327	0.278796295475075	-0.410073	0.681752498184967	0.845931759266063	STABLE
APTX	2229.63430745468	-0.130223	0.106572951272886	-1.22191	0.221741750874766	0.45404896341624	STABLE
AQP1	5.68153466021479	1.33357329697384	0.909581735773916	1.46613904449078	0.142610410668818	0.346197266677653	STABLE
AQP10	0.149966987025691	0.697927779595934	4.0804728567969	0.171040907289307	0.864191600144384	NA	STABLE
AQP11	39.6099853662382	0.475627470447875	0.312606353773993	1.52149009354987	0.128136895441861	0.324880944961546	STABLE
AQP12B	0.299933974051381	1.58061451026534	4.03894216586825	0.391343684894175	0.695543212513565	NA	STABLE
AQP2	0.437030019936269	-2.3542	4.01924517756817	-0.585733	0.558055095278394	NA	STABLE
AQP3	13.1464405455493	2.44503625003054	0.85025675031612	2.87564462042965	0.00403203390122304	0.0268134846725069	UP
AQP4	0.480130503411293	-1.03026	3.49574214731987	-0.294718	0.768209175360501	NA	STABLE
AQP6	2.46313668575697	1.91227781857078	1.38509527884383	1.38061102927662	0.16739859031798	0.383296819273969	STABLE
AQP7	1.52706907424823	3.92497265405408	1.96443388262232	1.9980171838691	0.0457147971734658	NA	STABLE
AQP7P1	10.3558584408349	0.556494224519386	0.705236001241646	0.789089359504644	0.430059780530068	0.667772813693233	STABLE
AQP7P2	1.68107245947105	0.291149787785252	1.75536937104365	0.165862406276434	0.868265233086147	NA	STABLE
AQP8	0.455096493407912	2.1799652006118	3.48084715641748	0.626274324223831	0.531135024355474	NA	STABLE
AQR	1404.54153500297	-0.119762	0.209169944397448	-0.572556	0.566945227780016	0.774308951059146	STABLE
AR	0.488995060109773	-1.07607	3.48325085910503	-0.308927	0.757376715853688	NA	STABLE
ARAF	1748.66041820083	-0.220321	0.102836216798504	-2.14245	0.0321575629362704	0.126537864524794	STABLE
ARAP1	11931.4456516494	-0.332744	0.151388268408183	-2.19795	0.0279524147550292	0.114323731627672	STABLE
ARAP2	290.731299454594	0.220833878904717	0.20318712183986	1.08684978115279	0.277103203183541	0.521448428112691	STABLE
ARAP3	2113.62681864132	-0.782487	0.0781756034712948	-10.0093	1.38665741152562e-23	4.49800849689766e-21	DOWN
ARC	2523.44767371085	4.58817953107114	0.206697574766689	22.1975489371371	3.62695405325549e-109	2.64713241576852e-105	UP
ARCN1	12398.278905071	0.150069259341484	0.12339677278795	1.21615222141481	0.223926940496499	0.456644530654847	STABLE
AREG	694.897809252449	0.876755318445436	0.106900459656915	8.20160475697937	2.37199059880393e-16	3.68339859263202e-14	UP
AREL1	3587.35994906262	-0.326438	0.0959325021424882	-3.40279	0.000667027016224569	0.00625343182776495	STABLE
ARF1	18256.6185720884	0.00626462310505972	0.0717231628241675	0.0873444903763896	0.93039769091988	0.973359523415723	STABLE
ARF3	12309.2830769177	-0.049472	0.0960110542052625	-0.515274	0.606361424469662	0.800638418180339	STABLE
ARF4	6184.03298959181	0.25244908562022	0.0946398805713648	2.66747045850144	0.00764246075605447	0.0436622307851769	STABLE
ARF4-AS1	3.60657068406782	-0.675	1.23401636106087	-0.546994	0.584382805352932	0.78547291065716	STABLE
ARF4P2	2.17138633326145	0.390863771669646	1.69700569880314	0.230325550435873	0.817838807890439	0.921852747395887	STABLE
ARF5	4779.25768406139	-0.349667	0.0912614955428356	-3.83149	0.000127372137971252	0.0016000439741535	STABLE
ARF6	4878.06034941689	0.0309314173073061	0.0740757877386513	0.417564473515098	0.676265576070466	0.842849096132223	STABLE
ARFGAP1	8400.1212210331	0.0970596257230379	0.19543744091906	0.496627592269974	0.619451691772866	0.809501910904971	STABLE
ARFGAP2	5640.07138123948	-0.282485	0.154454304998672	-1.82892	0.0674112762847378	0.211841205581984	STABLE
ARFGAP3	1728.72093968345	0.185319205372338	0.0951340774726663	1.94797921308044	0.0514174504592936	0.175647209069578	STABLE
ARFGEF1	2247.4064187994	-0.138234	0.214332361606474	-0.644954	0.518957192560907	0.738742098518996	STABLE
ARFGEF2	3759.01936217712	0.20142277023143	0.131538905030839	1.53127905530464	0.125700439692111	0.320776090942807	STABLE
ARFGEF3	1181.72473715585	-0.330343	0.115995671574133	-2.84789	0.00440096606144362	0.0287688766676635	STABLE
ARFIP1	526.813280471616	0.0955980927942858	0.177358467096307	0.539010594528736	0.589879544264104	0.789299817363932	STABLE
ARFIP2	3393.12773804303	0.131775325470048	0.0930764139258097	1.41577570419811	0.156841185165434	0.367574996191636	STABLE
ARFRP1	3594.21551537462	-0.536295	0.201096753873595	-2.66685	0.00765658025824809	0.0437060969522736	DOWN
ARG1	0.154407721357788	0.697927779595934	4.0804728567969	0.171040907289307	0.864191600144384	NA	STABLE
ARG2	229.787028664311	0.552747342229021	0.156653099771685	3.52848008136848	0.000417953400262987	0.00430548044011208	UP
ARGFXP1	0.149966987025691	0.697927779595934	4.0804728567969	0.171040907289307	0.864191600144384	NA	STABLE
ARGFXP2	1.8475693868353	-0.517278	1.48777451780626	-0.347686	0.72807612277429	0.873642481751656	STABLE
ARGLU1	1518.03698370929	-0.105895	0.104919503112532	-1.0093	0.312831943730336	0.560117739679192	STABLE
ARHGAP1	7106.40249496103	-0.28477	0.0725832913188505	-3.92335	8.73260690921548e-05	0.00116837637996167	STABLE
ARHGAP10	533.807786667041	-0.012407	0.118765479753604	-0.104466	0.916799192874364	0.967364306663806	STABLE
ARHGAP11A	1106.49718374055	0.0657137475103522	0.198279531483616	0.331419723552162	0.740327468697943	0.88087587474831	STABLE
ARHGAP11B	0.169325337042356	-1.22563	4.0804728567969	-0.300364	0.763899815240114	NA	STABLE
ARHGAP12	692.586724459429	-0.266988	0.20131158589786	-1.32624	0.18475931488782	0.406715686837206	STABLE
ARHGAP15	0.437030019936269	-2.3542	4.01924517756817	-0.585733	0.558055095278394	NA	STABLE
ARHGAP17	2447.37608505002	0.105848779706154	0.112712514212083	0.939104059971427	0.347677319987172	0.594058976922949	STABLE
ARHGAP18	310.782607328419	-0.16864	0.253128288841444	-0.666222	0.505269224389861	0.728220267418918	STABLE
ARHGAP19	599.033711948205	0.216932752957626	0.141321514007641	1.53502992436026	0.124776477702048	0.319369146943153	STABLE
ARHGAP20	2.54292029651065	-0.183031	1.58929879735241	-0.115164	0.908314857901493	0.96378988294907	STABLE
ARHGAP21	2560.63400044361	-0.000637262	0.258668437504519	-0.00246362	0.998034314685934	0.999290656464244	STABLE
ARHGAP22	4141.83909162468	-0.744046	0.102326490860155	-7.27129	3.56062868015198e-13	3.79375889373566e-11	DOWN
ARHGAP23	3744.94038969437	-0.376416	0.078878291668707	-4.77211	1.82307882402838e-06	4.35539796961412e-05	STABLE
ARHGAP24	14.9871913875906	1.68324497095977	0.738791718707949	2.27837552633041	0.0227042132631303	0.0985940319466988	STABLE
ARHGAP25	0.300688772050124	1.58376469953001	4.03865856524173	0.392151174442056	0.694946517742595	NA	STABLE
ARHGAP26	246.682094251731	0.512819488312243	0.164982299354462	3.10833035009687	0.00188147631047652	0.0147900719523936	UP
ARHGAP27	1073.85235757315	-0.198898	0.138714584139603	-1.43387	0.151610673311108	0.359847316800366	STABLE
ARHGAP29	1985.62243723188	0.192597760576727	0.205003410956501	0.939485639180867	0.347481462028685	0.593924865005755	STABLE
ARHGAP30	12.9355	0.913638731336093	0.566858786748548	1.61175720072479	0.10701478495378	0.288121413855759	STABLE
ARHGAP31	2553.64777733376	-0.731726	0.0964504690318527	-7.58655	3.2854267286093e-14	3.9964478297925e-12	DOWN
ARHGAP32	2520.51131402241	-0.332227	0.190692412966517	-1.74221	0.0814711769860596	0.240550684279584	STABLE
ARHGAP33	217.712950270049	-0.291782	0.147531815465399	-1.97776	0.0479561634550559	0.167708700995077	STABLE
ARHGAP35	4319.47163776209	-0.27845	0.0817134705424074	-3.40764	0.000655268279679312	0.00616298394231889	STABLE
ARHGAP39	726.744135009406	-0.415922	0.109563902148687	-3.79616	0.000146953489026149	0.00179504609147674	STABLE
ARHGAP4	2911.78412571376	-0.486052	0.154420941644462	-3.14758	0.0016462950295864	0.0132038288719081	STABLE
ARHGAP40	2.45142487874988	3.54329524867825	1.6010500456694	2.21310711570967	0.0268902616503844	0.111478883644039	STABLE
ARHGAP42	29.1904383407426	0.324222570184827	0.39972480260128	0.811114466940482	0.417299938625255	0.656746868367962	STABLE
ARHGAP44	85.7355405799956	-0.195749	0.242459198639871	-0.807349	0.419465366829937	0.65880524635427	STABLE
ARHGAP5	749.348375607253	0.295946871035762	0.228295177740312	1.2963343070365	0.194860333943975	0.420890247792277	STABLE
ARHGAP6	0.92644632814673	3.20422215107926	3.72742535262748	0.859634157078582	0.389990740196483	NA	STABLE
ARHGAP8	1.85368942188167	-0.0380696	1.71078267641431	-0.0222528	0.982246337861307	0.992238740052699	STABLE
ARHGAP9	4.70190263577113	1.23269986607701	0.999621501813013	1.23316661740596	0.21751360728469	0.44857955997946	STABLE
ARHGDIA	7535.42073768374	0.0255257486745086	0.0812760232672683	0.314062470681786	0.753473592481993	0.888189778685266	STABLE
ARHGDIB	46.805794770822	0.388847196666159	0.391371556957243	0.99354996487044	0.320442013836692	0.567891193647179	STABLE
ARHGDIG	2.58238397762268	1.29581428673011	1.31233115547371	0.987414099958909	0.323439674895337	0.570954079682037	STABLE
ARHGEF1	6732.2330597356	-0.231484	0.151099231302966	-1.532	0.125522737430769	0.320604619121072	STABLE
ARHGEF10	30.171660363148	0.3419988774978	0.455403611801953	0.750979721360948	0.45266486003123	0.68714111500373	STABLE
ARHGEF10L	452.074	-0.498994	0.142402911394987	-3.5041	0.000458156047127797	0.00464423876383643	STABLE
ARHGEF11	1724.59640843023	-0.325367	0.10289531076997	-3.16212	0.00156624750843145	0.0126873001557013	STABLE
ARHGEF12	7951.83929542924	0.043681843488504	0.13310850961809	0.328167174389032	0.742785265750852	0.882785512895521	STABLE
ARHGEF16	424.495842038119	-0.249097	0.184317668371942	-1.35145	0.176550507330471	0.395625998695562	STABLE
ARHGEF17	3179.93056635433	-0.546437	0.0950939056669141	-5.74629	9.12253753873056e-09	4.04746749096808e-07	DOWN
ARHGEF18	187.020625027859	0.154960880531673	0.291984564106849	0.530716002079367	0.595615595394421	0.792994347578605	STABLE
ARHGEF19	195.952748601766	0.00221315593990258	0.309772704930809	0.007144451091638	0.994299601273027	0.99798220583232	STABLE
ARHGEF2	7669.99277416045	-0.309225	0.0706179311436145	-4.37885	1.19307344161972e-05	0.000216608122230386	STABLE
ARHGEF25	644.689619220684	-0.515221	0.116251252116424	-4.43196	9.33802098468008e-06	0.000174528927417894	DOWN
ARHGEF26	224.833325646654	0.336323133607992	0.201952420487159	1.66535827001576	0.0958412996132878	0.267238863506239	STABLE
ARHGEF28	1672.1328104505	-0.286584	0.143928623801086	-1.99115	0.0464640428553098	0.164231806146822	STABLE
ARHGEF3	177.417612105383	0.384381396885519	0.247930258932459	1.55036097062373	0.121054900791388	0.312971729871041	STABLE
ARHGEF33	131.913996040683	0.314583219658779	0.238357850214918	1.31979382837667	0.18690386271574	0.409579496526677	STABLE
ARHGEF35	167.108790197253	-0.295126	0.173176241872032	-1.7042	0.0883443360287664	0.254100940494956	STABLE
ARHGEF37	198.382923102437	0.152695980545172	0.223485213413601	0.683248695575125	0.494449706994076	0.7194286685418	STABLE
ARHGEF38	1.2073555020795	0.0441794114927778	1.97746776853452	0.0223414066189906	0.982175619410038	NA	STABLE
ARHGEF39	225.308819732258	-0.253512	0.165145625803802	-1.53508	0.124763068402032	0.319369146943153	STABLE
ARHGEF4	219.665855134873	-0.515847	0.170610070771291	-3.02355	0.00249830659714858	0.0184180714134231	DOWN
ARHGEF40	1790.6321964101	-0.13809	0.130683126886555	-1.05668	0.290659792207129	0.537058352765502	STABLE
ARHGEF5	645.930672327529	-0.23486	0.121688613669483	-1.93001	0.0536055000111284	0.180377935376312	STABLE
ARHGEF6	4.35143943341456	1.15471262139594	1.18386729238847	0.975373362217221	0.329375092028273	0.576278103600228	STABLE
ARHGEF7	1579.10507462556	-0.0432293	0.104519577328927	-0.4136	0.679167155651963	0.844750834052521	STABLE
ARHGEF9	463.250928532242	-0.566751	0.111726092907019	-5.07269	3.92240224032167e-07	1.13601796630904e-05	DOWN
ARID1A	3580.05789976615	-0.31438	0.147341812185082	-2.13368	0.0328693260575598	0.128630979212386	STABLE
ARID1B	2271.66917743654	-0.595523	0.148275192222152	-4.01634	5.91091218637087e-05	0.000847559775878739	DOWN
ARID2	802.757721046593	-0.431558	0.292151271288568	-1.47717	0.139629378717675	0.342384534022724	STABLE
ARID3A	1490.31858474672	0.282442988495183	0.123077055866088	2.29484680558568	0.0217419052039332	0.0955809250357281	STABLE
ARID3B	1226.15661584483	0.078068146231821	0.0990621587962915	0.788072329337765	0.43065439950086	0.66846685128818	STABLE
ARID3C	4.00837803875255	-0.260867	0.938827006551546	-0.277865	0.781116194008753	0.903436683738111	STABLE
ARID4A	268.488304181202	0.173520336851864	0.238081518541744	0.728827411361793	0.466107241747546	0.698103864936617	STABLE
ARID4B	381.420144020087	0.395632970631817	0.286780006140377	1.37956957305509	0.167719211175016	0.383554264709038	STABLE
ARID5A	202.145789777828	0.894344882796257	0.254799775741233	3.50999085534724	0.000448122105255663	0.00455835426509889	UP
ARID5B	46.4523811387786	1.03410693730586	0.480459397954697	2.15232950319638	0.0313714117188036	0.124200839940162	STABLE
ARIH1	2790.55191717588	0.0417462876530965	0.13055726967787	0.319754600843745	0.74915436539847	0.885816627923974	STABLE
ARIH2	2668.48554390674	-0.0634761	0.0991874618770484	-0.639961	0.522197906935389	0.74170700083058	STABLE
ARIH2OS	32.0044790759256	-0.249887	0.522008307316675	-0.478703	0.632149828656293	0.818113638520082	STABLE
ARIH2P1	0.450655759075815	2.16755863423611	3.4892240071572	0.621215098196604	0.534458106722337	NA	STABLE
ARL1	2424.73793731229	0.0956438083458616	0.110587070820015	0.864873331363717	0.387108316501463	0.629344079891047	STABLE
ARL10	1570.72815498553	-0.319279	0.12502192063379	-2.55379	0.0106558785446581	0.0562500854156354	STABLE
ARL13A	4.46056030579157	0.0700561144778116	1.4803394904346	0.047324356967093	0.962254715775095	0.984528364367284	STABLE
ARL13B	459.101400963895	0.152921885228702	0.281820401322366	0.542621770855329	0.587390246215113	0.787566694704895	STABLE
ARL14	8.15046278925113	2.21613793483327	0.879296519910673	2.52035335595142	0.0117237077158889	0.0601800582411584	STABLE
ARL14EP	608.405352417383	0.08175578251902	0.154560499124298	0.528956512059862	0.596835617929973	0.793580930201453	STABLE
ARL14EPL	1.51818760558404	3.91781863513888	1.89972121671032	2.06231240704003	0.0391780025590759	NA	STABLE
ARL15	207.334486423203	-0.108654	0.235672174322083	-0.461038	0.644771475316276	0.826605412365332	STABLE
ARL16	970.383726179947	-0.0999374	0.156708646484788	-0.637727	0.523651247682631	0.742976016954059	STABLE
ARL17A	23.1976372271335	0.0217902264389712	0.427143313367571	0.051013853563991	0.95931448137461	0.983986612650213	STABLE
ARL17B	17.9485736276538	0.13631006179255	0.485547940181344	0.280734507372516	0.778914039583318	0.902438150619485	STABLE
ARL2	3605.4449158368	-0.468258	0.136663843180927	-3.42635	0.000611760710412203	0.00584415647243908	STABLE
ARL2-SNX15	5.88749917715109	1.17185069958099	0.869942737320371	1.34704348839163	0.177966226918611	0.397577749361947	STABLE
ARL2BP	87.0267047784458	-0.183654	0.284121282860573	-0.646392	0.518025548579982	0.738295150617262	STABLE
ARL3	738.01011797038	-0.137057	0.102497292932194	-1.33718	0.181165274356905	0.401528926478551	STABLE
ARL4A	137.372466436218	0.0784342016023708	0.191267207199191	0.410076576904724	0.681749774417687	0.845931759266063	STABLE
ARL4C	168.282060316841	-0.182455	0.225578228854272	-0.808835	0.418610318977751	0.658028734236295	STABLE
ARL4D	471.64443697474	1.27636863376877	0.192549374563185	6.62878618361822	3.38458416179915e-11	2.62791356435012e-09	UP
ARL5A	484.251194156633	0.464890672980371	0.157575468528518	2.95027314417431	0.00317493106150176	0.0223454526059504	STABLE
ARL5B	697.013848019937	0.548842370935368	0.152881344691132	3.58998916476174	0.000330691707290762	0.00350298029849292	UP
ARL6	154.69474051848	0.320385767518585	0.21218585179442	1.50992992609609	0.13106130559467	0.329524021376842	STABLE
ARL6IP1	3161.7442972364	0.485561861859678	0.0850367342957934	5.71002480140748	1.12959711030699e-08	4.87832219501512e-07	STABLE
ARL6IP4	31.214476412268	0.411470337012203	0.475811469761331	0.86477599461526	0.387161749280553	0.629344079891047	STABLE
ARL6IP5	1083.2589927136	0.259425037651465	0.12211773551245	2.1243846077134	0.033637996028447	0.130588784049798	STABLE
ARL6IP6	857.875249216765	-0.14012	0.151995687852103	-0.921869	0.356596710724836	0.602598076690257	STABLE
ARL8A	1780.87	-0.14014	0.0807585317146157	-1.73529	0.0826888165993384	0.242712378021424	STABLE
ARL8B	2638.16962048108	0.535309894458338	0.0868831205862745	6.16126459139757	7.21662924156007e-10	4.13102498192362e-08	UP
ARL9	91.6857338481673	0.237481050969298	0.263118056472357	0.902564628795243	0.366757006303394	0.612604648244724	STABLE
ARMC1	1249.60511721264	0.17614715863041	0.16482830481275	1.06867057105585	0.285218136731971	0.530157792165617	STABLE
ARMC10	1373.23865615653	-0.032151	0.137384802591911	-0.234021	0.814968437070833	0.920038227062873	STABLE
ARMC12	18.6833806348477	-0.699392	0.429792065701732	-1.62728	0.10367774255349	0.282400449347506	STABLE
ARMC2	36.8634532518938	-0.74524	0.351842740354477	-2.1181	0.0341662537909198	0.132252666822078	STABLE
ARMC3	15.8681722152847	0.74444335049226	0.608679572267451	1.22304638501184	0.221312177187515	0.453529952324324	STABLE
ARMC5	537.576626289377	-0.0754565	0.210761949044871	-0.358018	0.720330035065383	0.868836351169178	STABLE
ARMC6	1363.43873124641	-0.390768	0.185069094422645	-2.11147	0.0347320129118206	0.133945361287674	STABLE
ARMC7	563.402643127763	-0.382652	0.138299043584916	-2.76684	0.0056602299676702	0.0349946534680567	STABLE
ARMC8	1180.48034318083	0.186320228313227	0.110801175418463	1.6815726693291	0.0926517340350875	0.261863419738435	STABLE
ARMC9	909.375085752589	-0.0225432	0.104276499969735	-0.216187	0.828841889015339	0.926599146354975	STABLE
ARMCX1	1061.31798895689	0.252684228451304	0.118711726461243	2.12855322707989	0.0332912417694063	0.129656418385278	STABLE
ARMCX2	1114.11662097821	0.21301819397786	0.109206075484689	1.95060753746916	0.0511037498901923	0.174739151357961	STABLE
ARMCX3	1403.76884643807	0.337140451454876	0.0959000344706012	3.51554046164841	0.000438859881367525	0.00448692606760562	STABLE
ARMCX4	338.134447038444	-0.414107	0.163189122082991	-2.53759	0.0111618957138476	0.0582101435280579	STABLE
ARMCX5	242.123554045032	0.562019238177596	0.186047801375964	3.02083246359828	0.00252080796915413	0.0185372298016478	UP
ARMCX6	604.383627674023	-0.0326531	0.139481305735414	-0.234104	0.814904591158869	0.920038227062873	STABLE
ARMT1	333.762383775237	0.283027687211253	0.130559843860358	2.16780044187222	0.0301738732150477	0.120769955393488	STABLE
ARNT	1937.35674484067	-0.0318386	0.115229136521223	-0.276307	0.782312203736908	0.903933006009121	STABLE
ARNT2	15.1925481774099	-0.163709	0.575143838051919	-0.28464	0.775919637939491	0.900369030311267	STABLE
ARNTL	516.552327877905	0.210061060540888	0.167689024936492	1.25268222306406	0.210321378037616	0.440329178401374	STABLE
ARNTL2	3086.94847942159	-0.00266949	0.0865631540335896	-0.0308386	0.975398230727599	0.9894980870061	STABLE
ARPC1A	466.201727244245	-0.0227413	0.245860743543101	-0.0924965	0.926303538239441	0.971724077367586	STABLE
ARPC1B	74.2930025154951	-0.1791	0.256775276340348	-0.697497	0.485491740082968	0.711470283888951	STABLE
ARPC2	10325.595664863	-0.177008	0.141842680157306	-1.24792	0.212059964238828	0.442268795255632	STABLE
ARPC3	3223.17345700427	0.0775917692353269	0.0903620814933239	0.858676205251641	0.390519181806297	0.632234039196665	STABLE
ARPC4	4066.41604399767	-0.0194756	0.267270940354163	-0.0728684	0.941910822617853	0.978587694341106	STABLE
ARPC4-TTLL3	1.00579823144515	-0.265059	1.83083787137262	-0.144775	0.884888857473449	NA	STABLE
ARPC5	4379.02707417611	0.0622211662999674	0.0694012067774611	0.896543002479525	0.369962824035391	0.614793640988684	STABLE
ARPC5L	3516.47236363897	0.256839045568422	0.132949618471625	1.93185244546781	0.0533777207247363	0.179904108905256	STABLE
ARPIN	1874.44778041494	-0.983076	0.0822854774107533	-11.9471	6.71996890662507e-33	6.53942574200041e-30	DOWN
ARPP19	2075.82121153146	-0.112877	0.10874251033548	-1.03802	0.299260775395745	0.546106955675921	STABLE
ARPP21	1.39399251459476	1.58881668036882	1.83502508434463	0.865828316966172	0.386584317972093	NA	STABLE
ARR3	13.2478272039968	-0.811482	0.599759384949147	-1.35301	0.176051641866985	0.39487762701807	STABLE
ARRB1	626.212814228083	-0.238547	0.121032093074562	-1.97094	0.0487308689706512	0.169418076562679	STABLE
ARRB2	2845.9917041739	-0.350392	0.0761331084858662	-4.60236	4.17737184338131e-06	8.92783262047395e-05	STABLE
ARRDC1	2726.18965255076	-0.316895	0.160941915369885	-1.969	0.0489530369506394	0.170013676033424	STABLE
ARRDC2	1079.05104989873	-0.103954	0.163863230372185	-0.634393	0.525824182998142	0.744467080429087	STABLE
ARRDC3	1561.81194171983	1.89891677691341	0.167708778939928	11.3227034918284	1.01298939578631e-29	7.04124105252038e-27	UP
ARRDC3-AS1	30.1430300606508	-0.110522	0.38433574784716	-0.287567	0.773678473795454	0.89915483136881	STABLE
ARRDC4	447.736569332082	0.787484059227556	0.138623125188595	5.68075534407547	1.34101185079954e-08	5.67384057568723e-07	UP
ARRDC5	0.455096493407912	2.1799652006118	3.48084715641748	0.626274324223831	0.531135024355474	NA	STABLE
ARSA	1493.94315897416	-0.0864155	0.166731288991419	-0.518292	0.604254357908501	0.799012669842412	STABLE
ARSB	339.685837520003	-0.0150524	0.140093549923455	-0.107445	0.914435769300597	0.966348894958352	STABLE
ARSD	114.535818789717	-0.305056	0.208722008583864	-1.46154	0.143866695100086	0.348435730608255	STABLE
ARSG	474.852470292938	-0.886668	0.1865413791122	-4.7532	2.00222607499606e-06	4.76001531216898e-05	DOWN
ARSI	185.205050415958	0.153897539213432	0.192666646234709	0.798776239795819	0.42442017016161	0.662311441506203	STABLE
ARSJ	166.167371208917	0.0647346251050022	0.196688050701382	0.329123324341062	0.742062475176802	0.882147239201545	STABLE
ARSK	272.884449246803	0.203308317167542	0.138363442689887	1.46937885625769	0.141730058962008	0.344804207953646	STABLE
ART1	0.308815442715576	1.61723823195025	4.03568179841686	0.400734823192618	0.688615369480981	NA	STABLE
ART4	0.338650674084711	-2.03271	4.04677464788176	-0.502304	0.615453426787296	NA	STABLE
ART5	3.05406081136501	1.21882914590106	1.24433291332093	0.979504064268616	0.327330981434701	0.574077896912451	STABLE
ARTN	95.4607432356865	0.68154371765373	0.257981238077117	2.64183443235512	0.00824583542113714	0.0463055943215512	UP
ARV1	217.880367294253	-0.305662	0.159903125817926	-1.91154	0.0559347476078576	0.185986221146218	STABLE
ARVCF	1097.73306306278	-0.138659	0.269076292908114	-0.515313	0.60633411358324	0.800638418180339	STABLE
ARX	6.62986614057782	0.690469366105791	0.718511815698055	0.960971484421561	0.336566505822865	0.582288095613592	STABLE
AS3MT	0.454719094408541	2.17890702721038	2.80085701470985	0.777942970943162	0.436602634176138	NA	STABLE
ASAH1	1055.61330933168	-0.0257487	0.113221047600418	-0.227419	0.820097622281382	0.923304847777311	STABLE
ASAH2	65.8013633173976	-0.674849	0.370746240093411	-1.82024	0.0687218208339107	0.214436173303248	STABLE
ASAH2B	145.528486501382	0.045859951952886	0.227372004268661	0.201695684129601	0.840154636827909	0.931756246131992	STABLE
ASAP1	5795.50870533137	-0.227492	0.205730783318528	-1.10578	0.268822949591574	0.511300080133393	STABLE
ASAP1-IT2	0.638584648136092	-0.194486	3.2567648037921	-0.0597175	0.952380649269701	NA	STABLE
ASAP2	2059.80841546568	-0.181977	0.161635027708947	-1.12585	0.260228201175158	0.500974657258742	STABLE
ASAP3	65.1353310025217	0.299199689163285	0.257938933855139	1.15996326995489	0.246063760793818	0.484591569928139	STABLE
ASB1	6394.27680326583	-0.239244	0.140469373473846	-1.70317	0.0885355704884479	0.254550664254456	STABLE
ASB10	0.617630885431153	2.61884	3.97167253514344	0.65937955939598	0.50965206471286	NA	STABLE
ASB12	4.66103059283801	-1.53219	1.24328158755072	-1.23238	0.217808527115441	0.448838911764354	STABLE
ASB13	1778.9953137014	-0.27894	0.169749180710056	-1.64325	0.10033208236931	0.275498007213097	STABLE
ASB14	4.52101250366418	0.197594858127093	1.01419819197888	0.194828643641683	0.845527097571366	0.934229870772461	STABLE
ASB16	27.9776115337268	-0.474605	0.537945598331531	-0.882254	0.377639388169268	0.621395800823672	STABLE
ASB18	2.37649525220728	-0.699959	1.46050565613467	-0.479258	0.631755027131401	0.81803673654192	STABLE
ASB2	13.9466317857281	0.480680153685211	0.532260009894784	0.903092745555376	0.366476673852946	0.612206455508292	STABLE
ASB3	15.7492840748635	1.02319227362684	0.602343164541709	1.69868661895638	0.0893782459961953	0.256015356516182	STABLE
ASB4	0.600622746101505	2.58198421581782	3.15367636417713	0.81872199860036	0.412945042584731	NA	STABLE
ASB5	1.23996219223634	1.3747728863905	2.2382698050566	0.614212318499172	0.539075034223657	NA	STABLE
ASB6	1913.50745755851	0.0952992623466577	0.146557649534614	0.650251028515231	0.51553008429783	0.736304766409039	STABLE
ASB7	797.558948047219	0.1022666101512	0.0957989357095073	1.06751300934391	0.285740242254799	0.530891563792553	STABLE
ASB8	825.837113170682	-0.104466	0.097699041454951	-1.06927	0.2849490820156	0.529860095564549	STABLE
ASB9	0.917564859482534	3.19045507532302	2.80465528739832	1.13755693601925	0.255305537304868	NA	STABLE
ASCC1	828.586049718114	-0.0475148	0.100609950478487	-0.472267	0.6367361969204	0.821798435504715	STABLE
ASCC2	3058.73024227618	-0.125075	0.105445267908001	-1.18616	0.235558857451721	0.471020909893531	STABLE
ASCC3	1050.61721890687	0.0630748535530647	0.242900625932944	0.259673491209847	0.795115642303222	0.910676665160052	STABLE
ASCL2	5.06027012776679	-0.986947	1.06334202490322	-0.928156	0.35332678935463	0.599153246306869	STABLE
ASCL5	26.3241702531955	1.01486842639042	0.387938738268534	2.61605332563596	0.00889526641972534	0.0489978128032946	UP
ASF1A	161.596489603412	0.173240919003008	0.23197015070374	0.746824186118076	0.455169694124763	0.689488465871569	STABLE
ASF1B	2043.39481533003	-0.225747	0.129469453240926	-1.74363	0.0812234418023925	0.240033174143296	STABLE
ASGR1	599.626124266796	-0.0174546	0.2817047480064	-0.0619607	0.950594135511253	0.981247620115816	STABLE
ASH1L	1120.00981866611	-0.143544	0.192553110806062	-0.745477	0.455983482447319	0.690240681663747	STABLE
ASH2L	1295.48268142815	-0.328549	0.114166800997599	-2.8778	0.00400457498742076	0.0266916808636442	STABLE
ASIC1	807.013951081163	0.0221170104539183	0.120803965321025	0.183081825130032	0.854733816186845	0.93868922152527	STABLE
ASIC2	0.154407721357788	0.697927779595934	4.0804728567969	0.171040907289307	0.864191600144384	NA	STABLE
ASIC3	38.0025921114426	0.984975565557755	0.334421330593962	2.94531321853289	0.00322627876625403	0.0226087331497888	UP
ASIC4	6.22798601205212	3.43861119603467	1.15176233951095	2.98552147268049	0.00283095261831593	0.0204470140373862	UP
ASIP	0.641002170784684	-0.153398	2.67848847760815	-0.0572702	0.954329930763557	NA	STABLE
ASL	955.389633987816	-0.290853	0.202420360352968	-1.43688	0.150752945045441	0.359164926312028	STABLE
ASMT	1.07156824470535	-1.29591	2.32096685012956	-0.558351	0.57660481677594	NA	STABLE
ASMTL	1333.06141094927	-0.673401	0.13040289432633	-5.164	2.41725149454339e-07	7.32068068417053e-06	DOWN
ASNS	202.001288352864	-0.817311	0.299501925617496	-2.7289	0.00635455802710272	0.0380075135646146	DOWN
ASNSD1	659.880165596477	0.522842393579836	0.148537606974084	3.51993279164016	0.000431656162380392	0.00441857293286577	UP
ASPDH	7.0668861353442	-0.142388	0.760727889389893	-0.187174	0.851524365171039	0.937163650999102	STABLE
ASPG	58.2843138897719	0.466853594724673	0.361657324726291	1.29087277598483	0.196747796918563	0.422902016141992	STABLE
ASPH	11273.5085919737	-0.0219681	0.164805411481342	-0.133297	0.893958171638269	0.956476033228962	STABLE
ASPHD1	1104.91568750391	0.388766727498127	0.299803681409612	1.29673767069914	0.194721463087592	0.420714801167789	STABLE
ASPHD2	266.355473275906	-0.142767	0.16283267100184	-0.876771	0.380611199606066	0.623194804335361	STABLE
ASPM	421.886221304921	-0.238055	0.206644329824257	-1.152	0.249319714876141	0.488368206930627	STABLE
ASPRV1	15.530137310876	0.262594716607888	0.549913869935797	0.477519718930796	0.63299208267741	0.818912118305606	STABLE
ASPSCR1	750.975080595529	-0.309028	0.164178438288301	-1.88227	0.059799756566619	0.19424205885939	STABLE
ASRGL1	276.189850007062	-0.137063	0.136040303628817	-1.00752	0.313685421174853	0.56099805107686	STABLE
ASS1	845.190206138553	-0.114584	0.129381325702221	-0.885628	0.375817823867815	0.619446018046768	STABLE
ASTE1	166.154131743056	0.0474026708160141	0.238675411834114	0.198607265204848	0.842569970018153	0.933305301665565	STABLE
ASTL	9.57147281334608	2.2536043799307	0.73374631947373	3.07136720160595	0.00213080925214737	0.0162589768183979	UP
ASTN2	180.226023240047	-0.210667	0.202158578442385	-1.04209	0.297371351234671	0.543951079445174	STABLE
ASXL1	9170.96736019075	-0.25713	0.0797195175600433	-3.22543	0.00125783707825593	0.0105520964547711	STABLE
ASXL2	2140.91779593256	-0.039786	0.206252098004482	-0.1929	0.847037539748161	0.934929043949478	STABLE
ASXL3	0.827645734194484	-2.07009	3.06059897507291	-0.676369	0.498806360903955	NA	STABLE
ASZ1	0.149966987025691	0.697927779595934	4.0804728567969	0.171040907289307	0.864191600144384	NA	STABLE
ATAD1	1517.14976724446	0.317777762023552	0.110882655968483	2.86589240894336	0.00415835546727427	0.0275031784122349	STABLE
ATAD2	1708.30225992612	0.27047232974655	0.249766110070846	1.08290243888505	0.27885172924778	0.523511426870717	STABLE
ATAD2B	180.670310163232	0.476577537297945	0.243812818356337	1.95468614206091	0.0506201267566775	0.173654991837185	STABLE
ATAD3A	2759.44879283691	-0.069003	0.170035655459076	-0.405815	0.684878474302957	0.848247402943819	STABLE
ATAD3B	1324.74895908217	0.692305760380217	0.182093071941481	3.80193355518052	0.000143571235064709	0.00176574115951066	UP
ATAD3C	7.16457237438826	0.28689608715419	0.741314865342545	0.387009758696289	0.698748983430671	0.857461440936601	STABLE
ATAD5	73.7457945616272	0.230270746172286	0.291522237806424	0.789890842993561	0.429591519592757	0.667330115859293	STABLE
ATAT1	572.865051331783	0.169881132280088	0.141329578301073	1.20202107953787	0.229355361127951	0.463643432515226	STABLE
ATCAY	0.750967132126567	2.90414125964872	2.95161678660959	0.983915416399496	0.3251571030226	NA	STABLE
ATE1	773.634013125652	-0.057899	0.136294614213159	-0.424808	0.670976849914163	0.840504591593428	STABLE
ATF1	743.025812177149	-0.140635	0.247052999567741	-0.569251	0.569186044744433	0.775689356281812	STABLE
ATF2	990.764172172787	0.00433115580711337	0.235969514287637	0.0183547261187048	0.985355869674821	0.993990008098138	STABLE
ATF3	824.53096024809	1.80582020952146	0.162577462404042	11.107444923907	1.1541474882192e-28	7.32482212414597e-26	UP
ATF4	23143.9697092855	-0.346402	0.08401146051025	-4.12328	3.73521471012864e-05	0.000570920723808877	STABLE
ATF4P1	0.368859395993196	-0.263844	3.76604642911409	-0.0700586	0.944147032329105	NA	STABLE
ATF4P3	5.7804215050425	-0.0240406	0.914335838333272	-0.026293	0.979023665972166	0.990697293046496	STABLE
ATF5	491.344201534445	-0.369876	0.159272776534172	-2.32228	0.0202178660871131	0.0908892993500482	STABLE
ATF6	2294.54170452045	-0.104141	0.151880807395533	-0.685675	0.492917950065124	0.718434679690526	STABLE
ATF6B	5625.32881679929	-0.339782	0.0689796399437564	-4.92583	8.40022255675635e-07	2.18570496721876e-05	STABLE
ATF7	924.932890193961	-0.178619	0.132616115104732	-1.34689	0.178017095837897	0.397630535263318	STABLE
ATF7IP	1682.94538332546	-0.22853	0.264341150906791	-0.864527	0.387298614075582	0.629344079891047	STABLE
ATF7IP2	90.3135976989296	0.896197444680862	0.246967166142583	3.62881211571038	0.000284728363343757	0.00312280070686146	UP
ATG10	182.217011094899	-0.316138	0.205373218319834	-1.53933	0.12372257017643	0.317450932829205	STABLE
ATG101	3631.43180000851	0.164692679068421	0.211775119397565	0.777677186710702	0.436759344528226	0.673502657096822	STABLE
ATG12	1087.82956677842	0.121030916820043	0.113700444503163	1.06447179999087	0.28711502270571	0.532395577545128	STABLE
ATG13	8351.86419176644	-0.358068	0.0731203510286806	-4.89697	9.73261975384545e-07	2.48803941413103e-05	STABLE
ATG14	1091.53980597572	0.194285874418796	0.120701409470775	1.60964047785902	0.107476366124571	0.289025887310309	STABLE
ATG16L1	1534.68206022755	0.277958867776698	0.131992004050796	2.10587656256607	0.0352150760361098	0.135023500104832	STABLE
ATG16L2	1194.0045610713	-0.101706	0.140962849087976	-0.721507	0.470597344852523	0.701997891403543	STABLE
ATG2A	5396.09999219139	-0.0203503	0.113982880913951	-0.178538	0.858300387559671	0.940380319151196	STABLE
ATG2B	341.594014997529	-0.275008	0.214896624083553	-1.27972	0.200642811639833	0.427060822616892	STABLE
ATG3	2404.4954407561	0.0783936026505408	0.147946368012096	0.529878520871369	0.596196159286423	0.79331589216991	STABLE
ATG4A	283.641219508113	0.573325296246617	0.173758179453113	3.29955860524727	0.000968370058540819	0.00854096540454401	UP
ATG4B	3674.19164613973	-0.207497	0.127965353527717	-1.62151	0.104907758868633	0.284688335416514	STABLE
ATG4C	166.829009041277	-0.0880802	0.197202622849732	-0.446648	0.655129224867715	0.833079649394026	STABLE
ATG4D	1334.99904816515	0.119329226776503	0.207581906260442	0.574853699564674	0.565390245591003	0.773259759663813	STABLE
ATG5	622.361662069419	0.438198353072933	0.133235604487626	3.28889829980566	0.00100580359869479	0.00877820622120123	STABLE
ATG7	3322.25202443936	-0.494552	0.124073643141481	-3.98596	6.72081468301378e-05	0.000937894186691703	STABLE
ATG9A	1982.91774699402	-0.140859	0.0891688006387643	-1.57969	0.11417838920693	0.300407704984419	STABLE
ATG9B	98.185342695638	1.0597153005265	0.233371456621319	4.54089508575187	5.60159027657465e-06	0.00011451878608846	UP
ATIC	3577.86264207348	-0.14806	0.0825382309356489	-1.79383	0.0728399744100555	0.223210111284344	STABLE
ATL1	33.4414936940686	1.10263486407448	0.385468262946355	2.86050751791186	0.00422963524625642	0.0278735827041106	UP
ATL2	973.670839136857	0.412049602037999	0.125058299641615	3.29486010299858	0.000984706887941465	0.00864847559764233	STABLE
ATL3	2602.58604982372	0.220791454773406	0.109616712849999	2.0142134263371	0.0439871306555956	0.158069952284522	STABLE
ATM	1031.4127567476	-0.228775	0.191242035469621	-1.19626	0.231594944272796	0.465967112549966	STABLE
ATMIN	1869.04001904761	-0.0104433	0.201794935779114	-0.0517519	0.958726388846827	0.983900607243081	STABLE
ATN1	7081.65679826285	-0.178494	0.135393548296937	-1.31834	0.187391213939744	0.410281918385847	STABLE
ATOH1	1.97768098422273	0.666863966849155	1.7331119255404	0.384778361409764	0.700401632229105	0.858509699257472	STABLE
ATOH7	11.9875496132224	-0.10688	0.65373064993907	-0.163492	0.87013093153925	0.945952275838119	STABLE
ATOH8	0.608749416766958	2.59911113485577	3.14452421724296	0.826551476564747	0.408491329910212	NA	STABLE
ATOX1	2223.31736002727	0.113741234963376	0.171033142011097	0.665024530485423	0.506034803372067	0.728819933381555	STABLE
ATP10A	0.299933974051381	1.58061451026534	4.03894216586825	0.391343684894175	0.695543212513565	NA	STABLE
ATP10B	1.67020126715349	0.891513651467267	1.52150323324457	0.58594265985629	0.557914048358609	NA	STABLE
ATP10D	150.553875643625	0.333372577544061	0.172651095290998	1.93090334574578	0.0534950063658213	0.18008916234361	STABLE
ATP11A	2877.43878176524	-0.202186	0.0905638060104756	-2.23252	0.025580383543492	0.107638183506588	STABLE
ATP11AUN	0.977990120219546	-1.18364	2.95432956113763	-0.400645	0.688681787174054	NA	STABLE
ATP11B	2529.32579419019	0.164165429009948	0.153228054416137	1.07137971330046	0.283998730726863	0.528564660714444	STABLE
ATP11C	688.689923492745	-0.0440007	0.202672037102236	-0.217103	0.828127964708942	0.926226641702278	STABLE
ATP12A	1.04653423470197	0.564168556811123	2.35052081409623	0.240018532670617	0.810315889494253	NA	STABLE
ATP13A1	3040.71424745661	-0.196604	0.0936236086107636	-2.09994	0.0357341928697307	0.136307612527091	STABLE
ATP13A2	3493.16905725455	-0.139808	0.0893490191745032	-1.56474	0.117643613114256	0.306979588957598	STABLE
ATP13A3	6507.09482295349	0.310456666478141	0.11555150152859	2.68673848778439	0.00721534189102654	0.0418443963382258	STABLE
ATP13A4	0.300688772050124	1.58376469953001	4.03865856524173	0.392151174442056	0.694946517742595	NA	STABLE
ATP13A5	2.75739499982164	2.77132892259807	1.50283219257969	1.84407077269282	0.0651728267319742	0.206916832279332	STABLE
ATP1A1	16998.6606931852	0.118766185513038	0.0985539553947041	1.20508796463201	0.228169345475077	0.46200415257313	STABLE
ATP1A2	0.909815587816453	3.17941418465555	2.25637577504014	1.40908009198911	0.158811486789934	NA	STABLE
ATP1A3	0.150344386025062	0.697927779595934	4.0804728567969	0.171040907289307	0.864191600144384	NA	STABLE
ATP1A4	1.86529459177224	0.993102146465603	1.67698598358494	0.592194661247329	0.553720244033482	0.764968237947827	STABLE
ATP1B1	510.401200308199	0.433369802871295	0.121004894857449	3.58142373812093	0.000341726891554104	0.00359952772554369	STABLE
ATP1B2	4.74805080179609	0.0809562206952545	1.20919303026002	0.0669506180314701	0.946621016040527	0.980330313368769	STABLE
ATP1B3	4834.73185530754	0.226162361508937	0.126185867756509	1.79229548863067	0.0730856455746445	0.223466939349201	STABLE
ATP1B3P1	0.451033158075186	2.16825577394434	3.99520495997715	0.542714527956718	0.587326369905548	NA	STABLE
ATP23	143.605599955241	0.0445809949077327	0.170055977811696	0.262154823849223	0.793202080966843	0.909677150838545	STABLE
ATP2A1	112.892789171778	0.571428821259422	0.230556316462474	2.47847827388597	0.0131944146500746	0.0656437868599658	STABLE
ATP2A2	18202.8660688211	0.256082888621295	0.0771938912083013	3.31739836679922	0.000908599654245664	0.0081167865073586	STABLE
ATP2A3	0.928041740835004	1.95541909996782	2.38387032282187	0.820270750991659	0.412061776552625	NA	STABLE
ATP2B1	926.241417486408	0.416570114428923	0.173861542608053	2.39598768180738	0.0165756473648285	0.0779491342136686	STABLE
ATP2B2	2.41550965125906	2.32334186922908	1.68370909035714	1.37989506770214	0.167618955464271	0.383500610174288	STABLE
ATP2B3	0.169325337042356	-1.22563	4.0804728567969	-0.300364	0.763899815240114	NA	STABLE
ATP2B4	1688.36816024161	-0.0446014	0.149591912468235	-0.298154	0.765585591328963	0.894912835599405	STABLE
ATP2C1	4294.95293093233	-0.0666643	0.0833576844397854	-0.799738	0.42386285185398	0.662103078097423	STABLE
ATP2C2	15.3163477307527	0.656229624548405	0.505268218731985	1.29877478974488	0.194021228779183	0.419686528612444	STABLE
ATP4A	0.901688917151001	3.16775921702083	2.90485610896984	1.09050469220805	0.275490887520862	NA	STABLE
ATP4B	0.308815442715576	1.61723823195025	4.03568179841686	0.400734823192618	0.688615369480981	NA	STABLE
ATP6AP1	3037.72960460083	-0.0165668	0.0797877131416737	-0.207636	0.835513205816972	0.929430442410482	STABLE
ATP6AP1L	110.411897283527	-0.418057	0.204505078507571	-2.04424	0.040929955018658	0.150194619432757	STABLE
ATP6AP2	1790.89139926604	0.257195423688131	0.152305674471572	1.68867919452427	0.0912809248400146	0.25958228686719	STABLE
ATP6V0A1	3342.49363606543	-0.0076285	0.0869804756054565	-0.0877036	0.930112292837807	0.973320606391388	STABLE
ATP6V0A2	1032.89385788024	-0.0851874	0.108743516300567	-0.783379	0.43340449867676	0.670738493128145	STABLE
ATP6V0A4	17.4529672317175	0.409537083729127	0.480701412099173	0.85195731366946	0.394237784436719	0.635677827094036	STABLE
ATP6V0B	3229.56588657302	0.46826600215802	0.266016585411136	1.76028874829102	0.0783588609548144	0.234290105153098	STABLE
ATP6V0C	20.2423068271838	0.469118985080271	0.5038983232874	0.930979452401764	0.351864193121422	0.598155905704229	STABLE
ATP6V0D1	3104.80016627041	0.175841499046589	0.078018463245792	2.25384468920661	0.0242059402953631	0.103314067395151	STABLE
ATP6V0D2	2.46076956310424	2.59012662872067	1.68193270762167	1.5399704262742	0.123567562333503	0.317280715003059	STABLE
ATP6V0E1	4247.8362323563	0.158340420791277	0.099228828297352	1.59570987089346	0.110553583787627	0.294176383858092	STABLE
ATP6V0E2	1417.44125416748	-0.220452	0.106250197930971	-2.07484	0.0380017460790925	0.142172261676019	STABLE
ATP6V1A	1859.81747651991	0.440593219831614	0.14110793807886	3.12238436639464	0.00179392561115469	0.0142312101875703	STABLE
ATP6V1B1	3.2613815384721	0.630027778204217	1.20813014005655	0.521489992936295	0.602025474923424	0.797003977639871	STABLE
ATP6V1B2	3079.80721159938	0.305706305346505	0.112996344834388	2.70545304624288	0.00682112905284568	0.0401728040428181	STABLE
ATP6V1C1	2753.29561069787	0.273695106758532	0.122259234444995	2.23864567777634	0.0251789796638982	0.106501757795979	STABLE
ATP6V1C2	22.8316782736069	0.464154810398693	0.431550631360986	1.07555122543763	0.282128010894777	0.526963861168402	STABLE
ATP6V1D	1864.03250725849	0.310850506616112	0.11938030223539	2.60386764646639	0.00921783457205567	0.0502249836686438	STABLE
ATP6V1E1	3715.73050349236	0.416558108368098	0.079794503422755	5.22038599778175	1.78550591059787e-07	5.5690234566233e-06	STABLE
ATP6V1E2	174.339726458684	0.351248842630411	0.186248896572883	1.8859109991718	0.0593069490630759	0.193335196033656	STABLE
ATP6V1F	3379.48835024458	-0.0719256	0.111327413100783	-0.646073	0.518232162790577	0.738373341166819	STABLE
ATP6V1G1	2418.67407870259	0.0752426308302189	0.200072716912584	0.376076418570824	0.70686008490244	0.861919360063563	STABLE
ATP6V1G2	31.0906710441724	1.21790247950556	0.380765992590966	3.19856	0.00138116284508704	0.0114225688667057	UP
ATP6V1H	2570.99296738116	0.20794648664468	0.131088923122311	1.58630097564123	0.112671051104237	0.297783692371637	STABLE
ATP7A	176.89697410663	0.0600737300719395	0.203846429287804	0.294700919127327	0.768222360982456	0.896230955402745	STABLE
ATP7B	713.304776787213	-0.339691	0.14880703368071	-2.28276	0.0224443887822659	0.097768052239551	STABLE
ATP8A1	18.5095244041378	0.102109936460919	0.460406928091417	0.221781928617382	0.824483648020698	0.924655683332115	STABLE
ATP8A2	6.86176943882246	2.79116673376729	0.999508296114053	2.79253983645654	0.00522960278346055	0.032960497335999	UP
ATP8B1	535.849281655177	0.261191729615811	0.135449519191721	1.92833264506542	0.0538137637850349	0.180918390848414	STABLE
ATP8B2	1163.61760627446	-0.124394	0.142770308189014	-0.871289	0.383596320544517	0.626490373786832	STABLE
ATP8B3	506.370998215114	-0.191296	0.146515128484435	-1.30564	0.191675924067008	0.416167404968929	STABLE
ATP8B5P	2.31524331041065	2.48687199096568	1.68467744510777	1.47617100127235	0.139897992216488	0.342575237776224	STABLE
ATP9A	1776.67091133514	-0.276481	0.134412238098245	-2.05696	0.0396898057596876	0.146983892857034	STABLE
ATP9B	371.964368309512	-0.467871	0.140064487838468	-3.3404	0.000836578427248239	0.00757952581941585	STABLE
ATPAF1	978.642544549936	-0.270324	0.101824040375168	-2.65481	0.00793527873432818	0.0449655526727439	STABLE
ATPAF2	654.951370091529	-0.133404	0.118278531799187	-1.12788	0.259370946221884	0.499806957359848	STABLE
ATR	999.228366396035	0.0534148319061988	0.161534681992207	0.330670981905765	0.74089302344713	0.881263056043796	STABLE
ATRAID	2065.86793125918	-0.270856	0.0761173149990869	-3.5584	0.000373123126699223	0.00389034162887754	STABLE
ATRIP	336.555100851761	-0.111832	0.174892498510929	-0.639435	0.5225402857775	0.74193458320794	STABLE
ATRN	5373.90951675861	-0.13374	0.0778652310839924	-1.71758	0.0858730794053025	0.249153118680024	STABLE
ATRNL1	134.203931223124	0.138006998548063	0.287197104076505	0.480530606295043	0.630850145497532	0.817750968983508	STABLE
ATRX	352.219031356221	-0.188515	0.327866747884823	-0.574973	0.565309324452757	0.773259759663813	STABLE
ATXN1	448.710051398059	0.121705405272427	0.176414251090725	0.689884204478678	0.490267009812926	0.71602948120165	STABLE
ATXN10	2312.06157968616	-0.0764119	0.103655945078254	-0.737169	0.461019675543237	0.693834849356081	STABLE
ATXN1L	2527.33943562478	0.265871972603605	0.103968247640586	2.55724202953496	0.0105505781133765	0.0559211288020905	STABLE
ATXN2	3731.45730895377	-0.271413	0.233680977485053	-1.16147	0.245451489213356	0.48377739509146	STABLE
ATXN2-AS	9.47930928264672	0.270406102317249	0.660232292191522	0.409562067041108	0.682127227934261	0.846007937660645	STABLE
ATXN2L	15240.4559797101	-0.126023	0.0892196316985774	-1.41251	0.157800266948445	0.369027931734388	STABLE
ATXN3	163.566370758558	0.0823402291667071	0.221015664900973	0.372553815149708	0.709480552106191	0.863291213362224	STABLE
ATXN7	8.72056484489451	0.861843551687796	0.683333907470567	1.26123340619523	0.207224766096139	0.435670446594461	STABLE
ATXN7L1	261.744669050621	0.0570375784531692	0.180424114905993	0.316130570921119	0.751903403464798	0.88747771451522	STABLE
ATXN7L2	288.880737707898	-0.0953112	0.151782522398263	-0.627946	0.530039633568101	0.747947931150333	STABLE
ATXN7L3	4198.35598670338	0.0213705086683409	0.180952789439635	0.118099912880702	0.905988492480984	0.962567437567866	STABLE
ATXN7L3B	3847.1681807575	-0.206383	0.109503598049955	-1.88471	0.0594690266899162	0.193635820341893	STABLE
ATXN8OS	0.162861391026752	-1.22563	4.0804728567969	-0.300364	0.763899815240114	NA	STABLE
AUH	416.161437854566	0.020744313779057	0.13249709263891	0.156564294098067	0.87558824461591	0.948776008214567	STABLE
AUNIP	190.363148879549	0.236626878590911	0.185944369553107	1.27256812970252	0.203171333814744	0.430254738870584	STABLE
AUP1	4265.02046796642	-0.065954	0.0918586250612384	-0.717994	0.472760822662465	0.702909960710128	STABLE
AURKA	2544.11116644036	0.170368935755193	0.119859141277911	1.42140961414172	0.155197713119939	0.365396276201674	STABLE
AURKAIP1	3198.12024199813	0.0428911033501363	0.224286694546212	0.191233382956201	0.848342750397968	0.935729952204412	STABLE
AURKB	4397.64736359325	-0.201931	0.0799289692622998	-2.52638	0.0115244086796729	0.0594759276887923	STABLE
AURKC	34.7991065830558	0.0726697686459883	0.326506771981112	0.222567416305203	0.823872198370453	0.924655683332115	STABLE
AUTS2	2.41505838940357	4.58893911972541	1.68424105395948	2.7246332162117	0.00643729553356747	0.0384158638199037	UP
AVEN	542.393330582296	-0.288222	0.161630337997634	-1.78321	0.0745513477259133	0.226717603995314	STABLE
AVIL	65.8744977139163	0.746540666660325	0.256195580272218	2.91394826509925	0.00356889045476017	0.024492286773923	UP
AVL9	1741.5239881674	-0.0462733	0.0935690178136205	-0.494537	0.620927277192233	0.810546006032399	STABLE
AVPI1	529.815980721906	0.732598823957179	0.265287427205536	2.76152862453442	0.00575314732152504	0.0353903081698268	UP
AVPR1A	0.299933974051381	1.58061451026534	4.03894216586825	0.391343684894175	0.695543212513565	NA	STABLE
AVPR2	7.36971196191938	1.93006399654769	0.947185860188888	2.03768244192623	0.0415817012357818	0.151704097210374	STABLE
AWAT1	0.300688772050124	1.58376469953001	4.03865856524173	0.392151174442056	0.694946517742595	NA	STABLE
AWAT2	1.21012696086721	3.59154007813993	2.03700749772825	1.76314524229555	0.0778759963678564	NA	STABLE
AXDND1	3.71954300164108	1.39806175992745	1.1433445201809	1.22278257799867	0.221411827437907	0.45365468647454	STABLE
AXIN1	6354.29344011811	-0.0618354	0.135206156209086	-0.457342	0.647425286004757	0.828044063770388	STABLE
AXIN2	8.63143583601673	1.32974134569835	0.727340839186981	1.82822313014175	0.0675160709881831	0.212040508573027	STABLE
AXL	22846.9329543511	-0.735639	0.0820577946666628	-8.96489	3.10595257616768e-19	7.19644281814598e-17	DOWN
AZGP1	7.31821475966579	1.5668141062769	0.797849236056912	1.96379721314308	0.0495536134173177	0.171317361845666	STABLE
AZI2	451.564229476831	0.050229477973071	0.154054650271655	0.326049735496448	0.744386725887866	0.883399433966274	STABLE
AZIN1	6861.67158948813	0.386870386766106	0.0931156842555941	4.15472849562252	3.25674021802781e-05	0.00050573018045268	STABLE
AZIN2	378.014943275435	-0.0126573	0.166002605192094	-0.0762479	0.939221895341405	0.977537073860551	STABLE
AZU1	10.0671529514444	0.893451203808372	0.99264619345373	0.900070145536721	0.36808292248651	0.613345481682144	STABLE
B2M	19370.7967069631	0.0758195505123852	0.122791462981432	0.617465975821545	0.536927416613289	0.752648753015475	STABLE
B3GALNT1	887.020649606797	-0.00866159	0.113359667336227	-0.076408	0.939094490221653	0.977534213347035	STABLE
B3GALNT2	431.18240697515	0.209267572040343	0.137388098382323	1.52318559252486	0.12771227957904	0.324155128675926	STABLE
B3GALT1	14.6531813433199	0.447360615271834	0.601856718163648	0.74330085844484	0.457299551975904	0.691370825830319	STABLE
B3GALT2	0.300688772050124	1.58376469953001	4.03865856524173	0.392151174442056	0.694946517742595	NA	STABLE
B3GALT4	69.4746171957981	0.410223913205525	0.381692799654333	1.07474889119478	0.282487168071306	0.527285877030121	STABLE
B3GALT5	0.478140779757932	0.654357441853163	3.52522740732285	0.185621341900919	0.852741716005277	NA	STABLE
B3GALT5-AS1	0.154407721357788	0.697927779595934	4.0804728567969	0.171040907289307	0.864191600144384	NA	STABLE
B3GALT6	579.536609054632	-0.684737	0.203826490764374	-3.35941	0.000781088191682804	0.00715278816436254	DOWN
B3GAT1	6.75689845670582	0.0986769158939632	1.02428996641556	0.0963368959273096	0.923253008636184	0.970990840211468	STABLE
B3GAT2	3.45323099528391	1.25221057399894	1.55013504794062	0.807807407272371	0.419201460329703	0.658532470558833	STABLE
B3GAT3	2608.60218683632	0.30548347224537	0.198214032201276	1.54117984913988	0.123273020392304	0.316990098098651	STABLE
B3GLCT	127.547488461609	0.14905443761313	0.225150467343975	0.662021444465452	0.50795747846296	0.730651883437508	STABLE
B3GNT2	642.573319507242	0.638419620414631	0.120826703449722	5.28376263017296	1.26557213100555e-07	4.18124696153509e-06	UP
B3GNT3	208.597755705751	0.0264570121601731	0.15734597297327	0.168145467343277	0.866468840752732	0.944644534204767	STABLE
B3GNT4	72.850281753982	0.0707888519543211	0.292146209527708	0.242306248192507	0.808542872656795	0.916372868039612	STABLE
B3GNT5	746.034176392706	0.32744027891799	0.174322638964925	1.87835774436546	0.0603322420010616	0.195274279671611	STABLE
B3GNT6	1.20200029020175	3.58247172180906	2.63544557625458	1.3593419473683	0.174038257568916	NA	STABLE
B3GNT7	44.6149	1.19250172365741	0.421488710563697	2.82926136280748	0.00466555799501509	0.0300278439388162	UP
B3GNT8	0.914583321152062	1.94357514112396	3.03241108290067	0.640933926169676	0.521565612583516	NA	STABLE
B3GNT9	567.492669420272	-0.181455	0.123778655728172	-1.46596	0.14265815165675	0.346255576942731	STABLE
B3GNTL1	191.442103545471	-0.0542365	0.190229986847766	-0.28511	0.775559555249195	0.90025034123353	STABLE
B4GALNT1	1076.89368260852	-0.430717	0.112765769106958	-3.81957	0.000133683614902658	0.00165933650232492	STABLE
B4GALNT2	0.601377544100248	2.58303906790775	3.97328985261194	0.650100839285544	0.515627087142501	NA	STABLE
B4GALNT3	371.765865491614	-0.466842	0.14139667732838	-3.30164	0.000961199524749981	0.00850856850380563	STABLE
B4GALNT4	2468.78813048901	-0.462804	0.210364134981757	-2.20001	0.0278059561738524	0.113948215123448	STABLE
B4GALT1	3807.53034342779	-0.106348	0.0850459709856543	-1.25048	0.211125772185398	0.441202991637831	STABLE
B4GALT2	2184.21772712414	-0.206791	0.124257706813002	-1.66421	0.0960704914345808	0.26752021432098	STABLE
B4GALT3	3877.55029032396	-0.112137	0.0742953771261229	-1.50934	0.131210743696087	0.329709627428437	STABLE
B4GALT4	829.955391536453	0.357294319014231	0.0987713755403744	3.61738729525115	0.000297591844288484	0.00323210427907664	STABLE
B4GALT5	11389.527024868	-0.213394	0.0916569568536028	-2.32818	0.0199027405076841	0.0898609041728007	STABLE
B4GALT6	487.744748256609	-0.437115	0.210038347818933	-2.08112	0.0374230004769307	0.14071703708443	STABLE
B4GALT7	1619.36478176972	-0.10653	0.167378703752499	-0.636462	0.524475321222756	0.743821383846483	STABLE
B4GAT1	2099.96617686183	-0.424654	0.201635950854214	-2.10604	0.0352006159691091	0.135016486320166	STABLE
B9D1	1275.39391413765	-0.612057	0.13403015157934	-4.56657	4.95779811814526e-06	0.000103236774793961	DOWN
B9D2	109.676349347939	-0.406739	0.274829683255045	-1.47997	0.138881592077055	0.341346118799254	STABLE
BAALC	3.5140651632552	0.308900432878127	1.03911677398738	0.297272107053754	0.766258774953114	0.894912835599405	STABLE
BAAT	4.47855131448031	2.11192127592552	1.83696829867953	1.14967758422594	0.250276690096607	0.489257914201175	STABLE
BABAM1	768.94865093995	-0.0980032	0.343570408451828	-0.285249	0.775453260451378	0.90025034123353	STABLE
BACE1	825.733432525533	-0.808736	0.102370258815495	-7.90011	2.78654219343545e-15	3.98776043113502e-13	DOWN
BACE1-AS	24.9725578549121	-1.33333	0.456460886472718	-2.92101	0.00348895691142533	0.0240454693277033	DOWN
BACE2	2717.34060164479	-0.525743	0.0811332546099097	-6.48	9.17236441502649e-11	6.49946618282241e-09	DOWN
BACH1	1640.04731724279	0.416390613960435	0.128233052022389	3.24713954314786	0.00116571220210952	0.00988317788833394	STABLE
BACH2	24.4607965421064	2.06545031048353	0.502308446646281	4.11191634198815	3.92388492473719e-05	0.000592929070873589	UP
BAD	643.529373725111	-0.033668	0.221701913549541	-0.151862	0.879296147103682	0.95041428550934	STABLE
BAG1	1741.49158364482	0.353416960910875	0.13898127836608	2.54291056368015	0.0109933363983059	0.0576814275363307	STABLE
BAG2	812.515676905034	0.119912790468932	0.103139155945432	1.16263110134792	0.244979206510206	0.483042209567672	STABLE
BAG3	4929.00801932227	0.290544615257736	0.148777618925595	1.95287851328659	0.0508339923041822	0.174183987245105	STABLE
BAG4	430.263127113882	0.0666230744383063	0.178092803168268	0.374091896208511	0.708335947610227	0.862520073192367	STABLE
BAG5	1196.08522346417	-0.0243449	0.105393469985989	-0.23099	0.817322270423612	0.921669733616457	STABLE
BAG6	24275.4044006686	-0.074536	0.0794771771980096	-0.937829	0.348332228768797	0.594760269427784	STABLE
BAHCC1	988.860436586349	-0.464334	0.106709461243946	-4.35138	1.35281679836204e-05	0.000241394187307395	STABLE
BAHD1	2240.98478642341	0.226978767686077	0.146946304978297	1.54463746277662	0.122433979281969	0.315586931940474	STABLE
BAIAP2	2775.41128641573	-0.149723	0.101907552915205	-1.46921	0.141776725089935	0.344804207953646	STABLE
BAIAP2L1	1640.29172005557	-0.244723	0.0904622583196594	-2.70525	0.00682527601741378	0.0401728040428181	STABLE
BAIAP2L2	75.8348069552379	0.0213459289008766	0.269605027414258	0.079174817716132	0.936893574251502	0.976636113929099	STABLE
BAIAP3	8.57539054854479	1.25960897301567	0.704871651012434	1.78700472803303	0.073936724404474	0.225301321054985	STABLE
BAK1	2253.9226223007	0.37342873328251	0.235972719551521	1.58250807123905	0.113533631229423	0.299304752583689	STABLE
BAMBI	16.3047287610344	2.40646661441287	0.601846314511309	3.99847362422895	6.3752283680049e-05	0.000897388702871433	UP
BANCR	0.299933974051381	1.58061451026534	4.03894216586825	0.391343684894175	0.695543212513565	NA	STABLE
BANF1	8866.58287615344	-0.0357935	0.14809174640382	-0.241698	0.809013900774051	0.916505697291333	STABLE
BANF2	0.325722782053505	-1.98434	4.05145324883619	-0.489784	0.624286527806382	NA	STABLE
BANK1	22.984961465159	-0.259723	0.442562551037909	-0.586861	0.557297122169337	0.767944972250474	STABLE
BANP	885.742793217762	0.0189785877031162	0.116485522001642	0.162926579861561	0.870576242741456	0.946203510321015	STABLE
BAP1	3367.32861293314	-0.0447919	0.170251628734299	-0.263092	0.792479540171099	0.909137425705419	STABLE
BARD1	293.26966332137	0.193724646356456	0.203486123907778	0.952028780322407	0.341082386065767	0.587115134742287	STABLE
BARHL1	1.51258773711823	-0.00448552	2.21422363467821	-0.00202577	0.998383666993895	NA	STABLE
BARHL2	0.300688772050124	1.58376469953001	4.03865856524173	0.392151174442056	0.694946517742595	NA	STABLE
BARX2	25.1200610329028	0.5410863509235	0.452148297040531	1.19670107012478	0.231423089796438	0.465911912389141	STABLE
BASP1	746.072504517473	0.386377662486191	0.128126224338724	3.01560171994716	0.00256469897507005	0.018812518059848	STABLE
BATF	84.037280337844	-0.543786	0.296038645747813	-1.83688	0.0662282090530149	0.209385568019679	STABLE
BATF2	445.950681169771	0.042632472554185	0.171322870469036	0.248842856983828	0.803482338503976	0.914497598061797	STABLE
BATF3	181.353696404313	0.189296013636726	0.22258555944947	0.850441574489016	0.395079630252669	0.636645077665126	STABLE
BAX	3502.59317375106	-0.0393043	0.237182553740916	-0.165713	0.86838272467081	0.945291051795822	STABLE
BAZ1A	1176.1489533009	0.169300009531912	0.253201314325134	0.66863795704676	0.503726453566143	0.72721739122787	STABLE
BAZ1B	4543.17836155419	-0.0600631	0.186076159996772	-0.322788	0.746855950317682	0.884819114259168	STABLE
BAZ2A	11467.7849272426	0.0212934036435635	0.0664403326703691	0.320489118397503	0.748597577976492	0.885445170223066	STABLE
BAZ2B	83.7230412162381	-0.0921076	0.426675609607495	-0.215873	0.829086964099256	0.92666021554034	STABLE
BBC3	1250.9291962672	0.163004366966693	0.25440040982461	0.640739403993386	0.52169200847843	0.741183914901262	STABLE
BBIP1	206.115842282842	-0.10985	0.253469548642485	-0.433386	0.664734199601031	0.838505241424661	STABLE
BBOF1	28.2556587444718	-0.131093	0.401860110834674	-0.326216	0.744260567858138	0.883393357377236	STABLE
BBS1	20.3496128157656	-0.300732	0.430779883815854	-0.698111	0.485107775736069	0.711169850599518	STABLE
BBS10	375.586270989554	-0.223223	0.236478768193512	-0.943946	0.345197038822852	0.591395314181756	STABLE
BBS12	58.7042102596204	0.12250794430773	0.246854774952422	0.496275368103947	0.619700142467913	0.809536690496164	STABLE
BBS2	1795.01200497991	-0.461041	0.0907029138214755	-5.08298	3.71551477728124e-07	1.08688114637223e-05	STABLE
BBS4	512.084944347533	-0.167078	0.132041031043235	-1.26535	0.205746364827992	0.43318616578598	STABLE
BBS5	208.140032368683	0.121045938401124	0.224468361121109	0.539256124099446	0.589710139035538	0.789222456914965	STABLE
BBS7	512.792043556335	0.0927087116478694	0.153834421854432	0.602652582759381	0.546739831931526	0.760293144446365	STABLE
BBS9	275.14725862869	-0.181606	0.134782863203673	-1.3474	0.177853048168975	0.397529070865955	STABLE
BBX	2360.78517222796	0.0919464023804327	0.261413522586661	0.351727796904429	0.725042412064375	0.871639275976254	STABLE
BCAM	582.897154865558	-0.105663	0.106056912563863	-0.996285	0.319111469441412	0.566652307844813	STABLE
BCAN	157.473471748305	-0.818786	0.215757351918331	-3.79494	0.000147680622293284	0.00180241976890892	DOWN
BCAP29	635.601817382961	0.059757825015689	0.206397473374816	0.289527890233275	0.772177440044157	0.897910785654788	STABLE
BCAP31	10428.4174483804	0.106715975595296	0.176382801804655	0.605024835207482	0.545162495204502	0.75896394301384	STABLE
BCAR1	6093.05718285807	0.110745613603852	0.0794681569535591	1.39358477469877	0.163443028809845	0.377674054038778	STABLE
BCAR3	3534.26507758055	-0.0801287	0.0883570831861241	-0.906874	0.364473640478994	0.610436932304076	STABLE
BCAR4	0.325722782053505	-1.98434	4.05145324883619	-0.489784	0.624286527806382	NA	STABLE
BCAS1	1.62868088632781	-2.16274	2.06022923695672	-1.04976	0.293830380801504	NA	STABLE
BCAS2	605.146537193474	0.476388970446969	0.135313665926347	3.52062718266958	0.000430527471411009	0.00441011192995544	STABLE
BCAS3	1075.69790978817	-0.281736	0.10514683173492	-2.67946	0.00737416907710604	0.0425794090263121	STABLE
BCAS4	2129.37893754078	-0.0525954	0.216226547008429	-0.243242	0.80781773006782	0.916163547342553	STABLE
BCAT1	2582.33088383359	-0.0465716	0.135196960878597	-0.344472	0.730491283244932	0.875090788799859	STABLE
BCAT2	1746.12438728934	-0.35791	0.139163655894568	-2.57186	0.0101152768923251	0.0541617070417997	STABLE
BCCIP	1839.51354935267	0.360735033506805	0.109040274144591	3.30827335437967	0.00093873133315629	0.00834002511873547	STABLE
BCDIN3D	49.5496195641396	-0.198606	0.280831273563536	-0.707209	0.479436676123737	0.707117021458846	STABLE
BCKDHA	3.39389601110848	0.181194908503093	1.08688797609345	0.166709828877079	0.867598371444743	0.94521504388321	STABLE
BCKDHB	239.967164292866	-0.219897	0.137103211995984	-1.60388	0.108741192616685	0.290782502075796	STABLE
BCKDK	4855.30226713284	-0.411816	0.0756355205224091	-5.44474	5.18807584204165e-08	1.91238240066369e-06	STABLE
BCL10	610.716719960889	0.157023130673088	0.146297456983221	1.0733141498905	0.283130188595488	0.527675156897001	STABLE
BCL11A	314.646286310804	-0.0147515	0.162192640669901	-0.0909504	0.927532010004388	0.972441300879335	STABLE
BCL11B	18.8978394169247	0.683671612285214	0.573104728725474	1.19292614075202	0.232898300454597	0.467815672455725	STABLE
BCL2	240.511984503713	0.317575954823264	0.150660380791707	2.10789295204506	0.035040250009788	0.134529860439999	STABLE
BCL2A1	245.99161376748	0.705483400185689	0.167839581176424	4.20331959386935	2.63028800635281e-05	0.00041960998938505	UP
BCL2L1	9519.30649496915	-0.186085	0.0917072465981241	-2.02912	0.0424463821881827	0.154002848417773	STABLE
BCL2L10	64.0103869666228	-0.317164	0.322423342775376	-0.983688	0.325269155461992	0.572042634009482	STABLE
BCL2L11	400.158171509552	0.333044495941752	0.144398998758681	2.30641831871934	0.021087269373263	0.0934766526288989	STABLE
BCL2L12	1617.80964012226	0.0186379798596731	0.170330543704578	0.109422417461421	0.912867453941371	0.965928972385346	STABLE
BCL2L13	4349.75395982153	-0.303693	0.0842163319632472	-3.6061	0.000310828542907911	0.00334846069433711	STABLE
BCL2L14	2.59455707165514	1.28497665907407	1.25836547944639	1.02114741707583	0.307184600682485	0.554261262813626	STABLE
BCL2L15	4.02658535114061	0.192661163708845	1.21163957847431	0.159008641787225	0.873662065296917	0.947449231655184	STABLE
BCL2L2	2193.56611832417	0.00401158171599528	0.16946939739602	0.023671422555548	0.981114701113402	0.991781945439912	STABLE
BCL2L2-PABPN1	1.3077219291499	-0.240043	1.87109947619947	-0.12829	0.897919754460934	NA	STABLE
BCL3	653.84170116536	-0.103041	0.119160142160709	-0.864725	0.38718996987858	0.629344079891047	STABLE
BCL6	1003.83116961934	0.980005508678681	0.164750649533626	5.94841666149949	2.70748677021923e-09	1.33517514813818e-07	UP
BCL6B	20.5153794970066	-0.0759968	0.439354242625455	-0.172974	0.862672060866798	0.942546712011426	STABLE
BCL7A	2373.23747961641	-0.0966698	0.0932918242761845	-1.03621	0.300104956487749	0.546758867929566	STABLE
BCL7B	2868.45590568647	-0.246516	0.141683233736334	-1.73991	0.0818750980213507	0.241391800811484	STABLE
BCL7C	1215.10866834736	0.018446381341694	0.171451921587991	0.10758923650924	0.914321535448714	0.966348894958352	STABLE
BCL9	1046.96115193616	-0.29594	0.145293967486375	-2.03684	0.0416664789053556	0.151925453199242	STABLE
BCL9L	9022.66722715418	-0.0784376	0.0829498250011651	-0.945603	0.3443513000499	0.590380071274183	STABLE
BCLAF1	1143.86840327807	0.444828121333348	0.337935611250455	1.31631028670628	0.188069919637338	0.410921849040642	STABLE
BCLAF1P2	1.22627950220639	1.40880763449507	2.24029635265387	0.62884878280777	0.529448059481805	NA	STABLE
BCO1	0.478140779757932	0.654357441853163	3.52522740732285	0.185621341900919	0.852741716005277	NA	STABLE
BCO2	6.60875462699076	1.09834212003165	0.840567507532969	1.30666735293544	0.191325711005817	0.415530635850604	STABLE
BCOR	1593.62441641244	-0.0153732	0.155743294286782	-0.0987084	0.921369781896163	0.970083288108648	STABLE
BCORL1	2049.64763903852	-0.207913	0.0994466537576133	-2.0907	0.0365550284342616	0.13827254471493	STABLE
BCR	6323.53543783572	-0.217733	0.105269067822563	-2.06835	0.038606977092891	0.14394534984034	STABLE
BCS1L	1434.39427836058	0.0690791320395053	0.194666539570413	0.354858786681821	0.722695385131535	0.870594836493586	STABLE
BCYRN1	0.969859541094073	1.9437677202186	2.43199584148835	0.799247962130167	0.424146646259074	NA	STABLE
BDH1	1640.98179412296	-0.575308	0.132870441472341	-4.32984	1.49215040066398e-05	0.000261789896616493	DOWN
BDH2	261.424328512262	0.352523865179838	0.203146936268809	1.73531470203109	0.0826850790669093	0.242712378021424	STABLE
BDH2P1	0.476067168078567	-1.0301	3.50496869092982	-0.293897	0.768836352146856	NA	STABLE
BDKRB1	0.922709991817515	1.95720064673315	2.38771978527065	0.819694446059676	0.412390316957447	NA	STABLE
BDKRB2	5.17988000453248	0.133975590533459	0.927807137799761	0.144400258496797	0.885184412697936	0.953511687119163	STABLE
BDNF	685.390680638276	-0.178563	0.103737377163871	-1.7213	0.0851961031063475	0.247936444880282	STABLE
BDP1	690.172375456881	0.187902917838594	0.295399635413049	0.636097324818477	0.524712989062344	0.743821383846483	STABLE
BEAN1	35.8172514875519	-0.677568	0.435571744727432	-1.55558	0.119807269114715	0.311068428898522	STABLE
BECN1	1870.59956056414	0.148424417060356	0.0897325469317087	1.65407560729682	0.0981121515663179	0.271085193339683	STABLE
BEGAIN	0.149966987025691	0.697927779595934	4.0804728567969	0.171040907289307	0.864191600144384	NA	STABLE
BEND3	362.785276012351	-0.0499886	0.154402479061095	-0.323755	0.746123576799244	0.884363588560417	STABLE
BEND4	67.8304246718053	0.259121849583081	0.280625925046998	0.923371030455166	0.355813883257578	0.601693148043427	STABLE
BEND6	24.4057741847622	-0.314623	0.398834715317884	-0.788854	0.430197136825455	0.667899128508952	STABLE
BEND7	798.493403162869	-0.0599208	0.129033152987004	-0.464383	0.642373115848061	0.824959090352582	STABLE
BEST1	91.8740862376017	-0.37385	0.253194953023789	-1.47653	0.1398014703897	0.342551820853812	STABLE
BEST2	1.63797197599603	-0.144592	2.18289940485857	-0.0662384	0.947188034439862	NA	STABLE
BEST3	24.0495743765328	0.870175902468819	0.660872735655192	1.3167072198948	0.187936782596623	0.410860149103326	STABLE
BEST4	118.154200850332	-0.185808	0.233892189269014	-0.794415	0.426953712181714	0.664887865004173	STABLE
BET1	772.330358977083	0.323631490633798	0.134790543063517	2.40099552445081	0.0163505364760565	0.0771143072507261	STABLE
BET1L	4758.86770997756	-0.105273	0.149963355631769	-0.701993	0.482683758107369	0.709129840834032	STABLE
BEX1	9.95657067481593	0.441519462327129	0.625181448088747	0.706226110318702	0.480047535362291	0.707508976498011	STABLE
BEX2	671.125155445112	0.197141964277102	0.109828096576525	1.79500483412037	0.0726529297394603	0.222901194383908	STABLE
BEX3	1900.71656165112	-0.0197627	0.0770248524463359	-0.256576	0.7975062011532	0.911585771238256	STABLE
BEX4	662.541029637618	-0.0986571	0.128657386591636	-0.76682	0.443188293303465	0.677759244609733	STABLE
BEX5	73.6113790006396	0.338132387431251	0.262722165849702	1.28703410440324	0.19808240133731	0.424100932922764	STABLE
BFAR	3389.76058649822	-0.199026	0.084843464476808	-2.3458	0.0189863123429721	0.0865080737420611	STABLE
BFSP1	59.6939116909075	-0.0850782	0.262486862786182	-0.324124	0.745844316694322	0.884266527841701	STABLE
BGLAP	1.56901042358954	0.454567637241001	2.14649322219875	0.211772221099942	0.832284741336412	NA	STABLE
BGN	56.2630490497448	0.488385096586038	0.264660728319851	1.8453251439549	0.0649902549784388	0.206500381349646	STABLE
BHLHA15	25.1928234296516	0.35862289176069	0.436600044824483	0.821399118052906	0.41141896576034	0.651416154501236	STABLE
BHLHB9	51.632190867049	0.238537193751159	0.304016742216895	0.784618610184893	0.43267721534807	0.670110271876475	STABLE
BHLHE22	0.218515009968134	-1.22563	4.0804728567969	-0.300364	0.763899815240114	NA	STABLE
BHLHE23	0.154407721357788	0.697927779595934	4.0804728567969	0.171040907289307	0.864191600144384	NA	STABLE
BHLHE40	9976.73619152842	0.366499387958116	0.128651788742885	2.84877024672061	0.00438885617681165	0.0287154341608784	STABLE
BHLHE41	1133.00963341679	-0.0320421	0.130701945276014	-0.245154	0.806336983904824	0.915603074991464	STABLE
BHMT	0.621643820768019	1.22717362374598	2.66315543759095	0.460796845134981	0.644944365409206	NA	STABLE
BHMT2	1.94603262071286	0.345423429292246	2.1307651874129	0.162112386354335	0.871217352319491	0.946428495334347	STABLE
BICC1	120.204887585857	-0.181944	0.286167673155322	-0.635796	0.524909507090678	0.743821383846483	STABLE
BICD1	1146.2277315681	0.284086515225652	0.119164965526262	2.38397681710439	0.0171266812500748	0.0799226874064393	STABLE
BICD2	3075.81694070858	0.0864994337938742	0.0714314382956337	1.21094347051894	0.225917070709459	0.45907745586975	STABLE
BID	1483.3005933837	-0.338676	0.0867430925890659	-3.90435	9.44774649111916e-05	0.0012424212209988	STABLE
BIK	255.353334526372	0.45636849145424	0.286128338864962	1.59497829982378	0.110717088478176	0.294306325114193	STABLE
BIN1	2736.76775890238	-0.376724	0.116394593095693	-3.23661	0.00120960044133526	0.0102119940093527	STABLE
BIN3	421.309130226816	-0.487314	0.151577091422438	-3.21496	0.00130464665116387	0.0108946951756516	STABLE
BIRC2	1174.28172356567	0.145273430766025	0.121860920581974	1.1921248425848	0.23321229739943	0.468059934709126	STABLE
BIRC3	1127.22067885284	0.676760433698126	0.168604326716451	4.01389719278238	5.97243677979429e-05	0.000854702545829973	UP
BIRC5	3295.27281083587	0.131873493689296	0.178947280697758	0.736940473054914	0.461158549946128	0.693972304491095	STABLE
BIRC6	2567.07622330442	-0.0734143	0.16794895410973	-0.437123	0.66202222520487	0.836814896199817	STABLE
BIRC6-AS2	0.819515155069011	1.6219974236066	2.50253318286617	0.64814222433163	0.516892966140068	NA	STABLE
BISPR	170.903062929955	-0.111465	0.176714421200176	-0.630763	0.528195819273041	0.746376996508092	STABLE
BIVM	286.644110146911	-0.439425	0.147603622300361	-2.97706	0.00291027281306077	0.0209172286120725	STABLE
BLACAT1	40.1790696171652	-0.453705	0.310723078750564	-1.46016	0.14424649078485	0.348950286043496	STABLE
BLACE	0.45434169540917	2.17785636967216	3.48225962057634	0.625414703947808	0.531698914076877	NA	STABLE
BLCAP	4055.39024409035	0.0367140456373238	0.137173624420649	0.267646537680878	0.788971405463678	0.907232182234648	STABLE
BLID	2.93541518884568	1.71320002824468	1.38838115971274	1.2339551111448	0.217219631639706	0.448307615710179	STABLE
BLK	49.0518622268874	-1.07275	0.310147839145098	-3.45882	0.000542540969716615	0.00533657044134328	DOWN
BLM	366.454518782568	-0.110573	0.238182537029718	-0.464237	0.642478250405907	0.824959090352582	STABLE
BLMH	1144.75691915594	-0.0432787	0.100909466216922	-0.428886	0.668006092595447	0.839586001894242	STABLE
BLOC1S1	71.2563460951898	-0.0950493	0.384455807017867	-0.247231	0.804729587419431	0.914862144771062	STABLE
BLOC1S2	600.198037152675	0.446844062874968	0.131372773787992	3.40134450990645	0.000670552632533334	0.00627439536992889	STABLE
BLOC1S3	395.439565146832	0.239939857537288	0.124312085250114	1.93014104022576	0.0535893645645321	0.180365218941313	STABLE
BLOC1S4	1091.00436798798	-0.216264	0.276608254967433	-0.781841	0.43430779848219	0.671637984367468	STABLE
BLOC1S5	316.335865122519	0.042960276615278	0.165054421374101	0.260279465752131	0.794648210845181	0.910548703485918	STABLE
BLOC1S6	649.91296740724	0.246717671341041	0.132392448871829	1.86353280299159	0.0623873418321179	0.200278871502843	STABLE
BLVRA	1957.86111536454	0.0157618705258322	0.230417964239495	0.0684055628121488	0.94546279372149	0.979840091014458	STABLE
BLVRB	1682.87118535956	0.446302369965013	0.262889318525589	1.69768164209978	0.0895678644372463	0.256118514191354	STABLE
BLZF1	333.810286022194	0.445771632133098	0.162116203280512	2.74970436706918	0.00596490536929946	0.0363093092892678	STABLE
BMF	36.7956027395778	1.33186631292479	0.343399126360768	3.87847903703039	0.00010511158230133	0.00137019573584581	UP
BMI1	541.183828414951	0.394210069459648	0.190576292146558	2.06851578976304	0.0385915474013346	0.143924582886377	STABLE
BMP1	967.611498225608	-0.223072	0.137354716159741	-1.62405	0.104364133009503	0.283899226526224	STABLE
BMP2	10.9209710880772	1.02033661133257	0.790075818693536	1.29144138725798	0.196550667122152	0.422736432287214	STABLE
BMP2K	303.29509834269	-0.0555807	0.221686724281387	-0.250718	0.802032512416471	0.913773695265628	STABLE
BMP3	0.591437741294057	-1.37736	3.34213468083335	-0.412118	0.680252587583163	NA	STABLE
BMP4	32.3531362142003	0.831414747436941	0.513505962655012	1.61909463161484	0.105426903705847	0.285619248959586	STABLE
BMP6	100.308983497987	1.05978637779585	0.248164386220361	4.27050147660911	1.95033929673176e-05	0.000327985054313289	UP
BMP7	1.15854322815309	0.122059907914923	2.35850949661959	0.0517529855571366	0.958725517403476	NA	STABLE
BMP8A	0.30475210738285	1.60054057498229	3.97484376678194	0.402667543403371	0.687192813780913	NA	STABLE
BMP8B	85.5534137311968	-0.224618	0.219473606541142	-1.02344	0.306100231856072	0.553262145171259	STABLE
BMPER	0.912696326155206	1.94031784751111	3.03337398124438	0.639656652792655	0.522395842349563	NA	STABLE
BMPR1A	955.635962437335	-0.0555294	0.138232329833017	-0.401711	0.68789702374028	0.850519469383099	STABLE
BMPR1B	82.0929002713889	0.491867887783391	0.221969000163311	2.21593054625423	0.0266962591500138	0.110926642417521	STABLE
BMPR2	1734.51736528472	-0.219188	0.203993372662297	-1.07449	0.282604156635706	0.527285877030121	STABLE
BMS1	2893.20851273703	0.0114792306213184	0.167838238248608	0.0683946086488047	0.945471513457467	0.979840091014458	STABLE
BMS1P1	48.6418948631135	-0.348552	0.336406231387238	-1.03611	0.300152972764042	0.546778103511385	STABLE
BMS1P2	5.36410638119497	-0.297108	0.833734284175972	-0.356359	0.721571951639089	0.869543942712439	STABLE
BMS1P4	12.3457245803714	-0.1519	0.671768108170681	-0.226119	0.821108499540149	0.923946758055323	STABLE
BNC1	398.654131845972	-0.348864	0.176791930062862	-1.97331	0.0484608096959161	0.168906981645484	STABLE
BNC2	301.150713321206	-0.134415	0.151243614393041	-0.888733	0.374146351924754	0.617946854383983	STABLE
BNIP1	487.602601509926	0.247138902171945	0.127660279649621	1.9359107065271	0.0528786382296598	0.178801961856172	STABLE
BNIP2	1125.68634626666	0.301430580845656	0.114163787684165	2.64033444369912	0.00828242481918164	0.0464458528949652	STABLE
BNIP3	2992.05390857259	0.282840834960454	0.097179854835784	2.91048834594785	0.00360864424348734	0.0246954430483754	STABLE
BNIP3L	1772.0168941903	0.35501871994701	0.123629464167466	2.87163519099386	0.00408354073943707	0.0270819828139768	STABLE
BNIPL	20.7122499954398	1.2373518277515	0.499135986284563	2.47898741375475	0.0131755955330253	0.0655784596919921	STABLE
BOC	156.166796123552	0.18231668120941	0.219749706661533	0.829656084548141	0.4067332574083	0.646882257396922	STABLE
BOD1	2881.46404852023	-0.242251	0.0795483751258718	-3.04532	0.00232429764321619	0.0173632408894712	STABLE
BOD1L1	676.673723136202	0.114295442239728	0.260915591389138	0.438055240896908	0.661346239458353	0.836624388771256	STABLE
BOK	3515.46580146249	-0.354421	0.195434072369103	-1.8135	0.0697540231306105	0.216868897899366	STABLE
BOLA1	396.159194719899	0.182444490639898	0.261592475743178	0.697437837696125	0.485528828958008	0.711470283888951	STABLE
BOLA2B	31.9057	-0.403118	0.41323305184192	-0.975522	0.329301262062672	0.576278103600228	STABLE
BOLA3	594.890900561162	0.287411016709793	0.152050368511813	1.89023558129334	0.0587264599382884	0.192419783550886	STABLE
BOP1	6376.76896470564	-0.174575	0.172340015898904	-1.01297	0.311075462702333	0.558245454765915	STABLE
BORA	313.948927137497	0.323379075098481	0.246468182431218	1.31205201380802	0.189502585293142	0.412799468366511	STABLE
BORCS5	389.696323955826	-0.188276	0.156776392701164	-1.20092	0.229783218413257	0.464188924521548	STABLE
BORCS6	340.777624618894	-0.192534	0.197565752580884	-0.974529	0.329793716886663	0.576428812256794	STABLE
BORCS7	56.1211885060345	0.533793033585773	0.272239662410318	1.96074675107863	0.0499085724710906	0.171981924542141	STABLE
BORCS8	173.985567416282	-0.378527	0.173349	-2.18361	0.0289909556877474	0.117354681135343	STABLE
BPGM	320.985483607001	0.722233444268974	0.195831678501785	3.68803173109907	0.000225995472812751	0.00256920242729574	UP
BPHL	360.290824277182	-0.389913	0.191679468086482	-2.03419	0.0419320163713699	0.152486707267785	STABLE
BPIFA2	0.613517150102567	1.20701588358621	2.66767576307928	0.452459740531946	0.650937818023053	NA	STABLE
BPIFA4P	0.488995060109773	-1.07607	3.48325085910503	-0.308927	0.757376715853688	NA	STABLE
BPIFB1	0.750212334127825	2.90275361647712	3.03242835101882	0.957237329449801	0.338447479424957	NA	STABLE
BPIFB6	0.325722782053505	-1.98434	4.05145324883619	-0.489784	0.624286527806382	NA	STABLE
BPIFB9P	0.300688772050124	1.58376469953001	4.03865856524173	0.392151174442056	0.694946517742595	NA	STABLE
BPIFC	0.325722782053505	-1.98434	4.05145324883619	-0.489784	0.624286527806382	NA	STABLE
BPNT1	1253.41649594768	-0.00805345	0.0938057108529431	-0.0858525	0.931583706786171	0.974162000713356	STABLE
BPTF	918.827334318387	-0.415599	0.297416614664936	-1.39736	0.162304101720921	0.376175448209001	STABLE
BRAF	1064.91861902953	0.00301075951744307	0.207784021385296	0.0144898510355625	0.988439176115445	0.995113819166819	STABLE
BRAP	1025.24100519622	0.337657390698536	0.132188433479258	2.55436411349498	0.010638194461267	0.0561815493004835	STABLE
BRAT1	1243.88064043091	-0.130398	0.195429167984361	-0.667239	0.504619459459595	0.727786804637063	STABLE
BRCA1	558.980382574791	0.111176274572482	0.227095052036524	0.489558330643863	0.624446468810024	0.813428399054818	STABLE
BRCA2	80.6578978710474	0.0355644037222101	0.366099229558137	0.097144164343461	0.922611908618747	0.970786357544912	STABLE
BRCC3	215.838591921588	0.167604396064791	0.236133649190865	0.709786159825607	0.477836752936841	0.705916079453555	STABLE
BRD1	1806.65968053824	-0.153926	0.107496790284457	-1.43192	0.152167780831701	0.360661606939092	STABLE
BRD2	14184.4042051373	0.322714789560222	0.121232623269134	2.66194676695069	0.00776901639976523	0.044212215355701	STABLE
BRD3	1978.65035928975	-0.210765	0.0967668495408191	-2.17807	0.0294008661055722	0.118520972809455	STABLE
BRD4	5539.68488429733	0.230073513529084	0.101636189756094	2.2636967607819	0.02359277186187	0.101176695519845	STABLE
BRD7	2052.89721001987	-0.0448362	0.202064821081422	-0.22189	0.824399281343443	0.924655683332115	STABLE
BRD8	3045.71670361031	-0.0447681	0.100326098536658	-0.446225	0.655434388636358	0.83317737271836	STABLE
BRD9	1989.11046162017	-0.188484	0.128174177845243	-1.47053	0.141417705284798	0.34467761630359	STABLE
BRF1	1386.4486072024	-0.458496	0.0954082356599799	-4.80562	1.54271624711198e-06	3.75317150984892e-05	STABLE
BRF2	462.50306231974	0.188608793904839	0.250628477415311	0.752543349622236	0.451724370885057	0.686427855831449	STABLE
BRI3	2111.90013758535	-0.15799	0.171833970572291	-0.919433	0.357869282795248	0.603630450769844	STABLE
BRI3BP	836.140262959249	0.250771383023271	0.182455669332212	1.37442362816729	0.169310204925233	0.385421052887448	STABLE
BRICD5	41.0507643569576	0.196676708188084	0.361242115324042	0.544445677414055	0.586134820466935	0.787108512192574	STABLE
BRINP2	0.299933974051381	1.58061451026534	4.03894216586825	0.391343684894175	0.695543212513565	NA	STABLE
BRINP3	1.35640801155954	3.7568588239408	2.09807428332187	1.79062240732134	0.073353908784433	NA	STABLE
BRIP1	168.64180167508	0.0431859423378128	0.397531597087807	0.108635244730682	0.913491804924465	0.966053370460666	STABLE
BRIX1	628.86246959345	0.36001828310892	0.266559240705019	1.35061265239469	0.176819545673877	0.396107260313319	STABLE
BRK1	8516.99120974398	-0.0607411	0.151163744901548	-0.401823	0.687814222950769	0.850489132775296	STABLE
BRMS1	2556.27037769167	0.0110822736158057	0.099933473721912	0.110896511479673	0.91169841197611	0.965541733992257	STABLE
BRMS1L	130.972465658659	0.216765823419439	0.246335536614357	0.879961642557442	0.378880089202599	0.622279163360577	STABLE
BROX	412.38138617428	0.13414963446582	0.157300193952535	0.852825613846983	0.393756017474368	0.63538100675142	STABLE
BRPF1	2639.17451754913	0.122414733781163	0.0868137144173131	1.41008519912782	0.158514527074282	0.370273091967242	STABLE
BRPF3	2660.12006961284	-0.212291	0.122585267452849	-1.73179	0.0833116305785517	0.244147735706709	STABLE
BRSK1	393.930266315749	-0.0523969	0.119688484731445	-0.437778	0.661547439272469	0.836624388771256	STABLE
BRSK2	1163.5941815403	-0.689803	0.114935222235292	-6.00166	1.95305416196929e-09	9.97517162079825e-08	DOWN
BRWD1	738.728305011447	0.224678838676394	0.134190491394566	1.6743275648031	0.0940662399925475	0.264156388066798	STABLE
BRWD3	267.386687936311	0.313728437900271	0.217009231836867	1.4456916659477	0.14826370293415	0.35560388953825	STABLE
BSCL2	33.3315601501732	0.140137763597996	0.339673749740298	0.412565774379505	0.679924781260868	0.845060707478242	STABLE
BSDC1	4296.46817454805	0.0275037800409832	0.0875042901153281	0.314313503997736	0.753282942867833	0.888108482113057	STABLE
BSG	34592.7460114456	-0.0882568	0.157814071754561	-0.559245	0.575994207853265	0.779726184923872	STABLE
BSN	144.250625872932	0.567307382077555	0.238069823352244	2.38294536489061	0.0171747430880644	0.0800190631524023	STABLE
BSND	0.647466116800287	-0.160749	3.24937478878175	-0.0494708	0.960544088200807	NA	STABLE
BSPRY	2.65012	0.68879073850358	1.25120450630902	0.550502124177501	0.581975020340814	0.783849662485819	STABLE
BST1	8.5105302725294	0.21293074609333	1.04473451171737	0.203813259450296	0.838499430785888	0.930700578630779	STABLE
BST2	10286.1709475831	-0.0829787	0.166469296957245	-0.498462	0.618158169365133	0.808245682391871	STABLE
BSX	0.162861391026752	-1.22563	4.0804728567969	-0.300364	0.763899815240114	NA	STABLE
BTAF1	1620.57625838457	-0.0559901	0.175641799473038	-0.318775	0.749897417552364	0.886408017168343	STABLE
BTBD1	1790.48054812507	-0.0010361	0.174621974438067	-0.00593341	0.995265853658645	0.998098726946373	STABLE
BTBD10	2455.67815088416	0.0762443035211963	0.0917951263953269	0.830592064254489	0.406204119316154	0.646322381693688	STABLE
BTBD11	35.9676156118632	0.322826683428946	0.350781848918548	0.920306123091071	0.357412810215393	0.60327876858396	STABLE
BTBD16	0.154407721357788	0.697927779595934	4.0804728567969	0.171040907289307	0.864191600144384	NA	STABLE
BTBD17	0.789272945130381	-0.724358	3.08884536583967	-0.234508	0.814590896242833	NA	STABLE
BTBD18	1.89075375833633	0.836746124718975	1.72510325723405	0.485041183019139	0.627647132561758	0.815103664946973	STABLE
BTBD19	196.611404580284	-0.262764	0.194300754838411	-1.35236	0.176260412633291	0.395157924006781	STABLE
BTBD2	5683.80315208713	-0.496746	0.0725870719290368	-6.84345	7.73096476810222e-12	6.79812606746916e-10	STABLE
BTBD3	1322.9585822035	0.0240153484669894	0.0936866114533374	0.256337037858934	0.797690600315206	0.91167316730356	STABLE
BTBD6	1313.65329482255	-0.259484	0.178572739074364	-1.4531	0.146196840662428	0.352441830412794	STABLE
BTBD7	369.294579588949	0.051593289676694	0.151696511717717	0.340108609568432	0.733774738360955	0.877044227558808	STABLE
BTBD8	43.6915696202521	-0.331559	0.338076429357922	-0.980721	0.32673012167754	0.573562480750677	STABLE
BTBD9	690.592504247637	-0.304961	0.107430846544919	-2.83867	0.00453020648503902	0.0293118014459728	STABLE
BTC	56.525204813609	-0.328669	0.256624457031184	-1.28074	0.200285524374811	0.426526443546942	STABLE
BTD	315.547568743022	-0.245074	0.17464224764824	-1.40329	0.160529084201557	0.373484705465433	STABLE
BTF3	18805.7403360667	-0.183304	0.150670210969495	-1.21659	0.223760730407672	0.456369342149056	STABLE
BTF3L4	989.793446331012	-0.179718	0.0994771935899928	-1.80663	0.0708204711999229	0.21888878195902	STABLE
BTF3P5	0.319292324068046	-0.263844	3.9465007185322	-0.0668553	0.946696907134745	NA	STABLE
BTG1	2766.32318060558	0.476673606408885	0.186578171257853	2.55481980124093	0.0106242783609204	0.0561815493004835	STABLE
BTG2	187.945779071526	0.764459368050238	0.164633758837246	4.64339375744904	3.42732270089731e-06	7.55719478323232e-05	UP
BTG3	499.929990474851	0.54283324046459	0.123594930160757	4.39203484931413	1.12294693841079e-05	0.000205152145932194	UP
BTG3-AS1	20.7406893604538	-0.281783	0.428610998142311	-0.657433	0.51090281098045	0.732938410995737	STABLE
BTG4	0.762752801989773	-3.17778	2.94352770973168	-1.07958	0.280328185224339	NA	STABLE
BTK	0.150344386025062	0.697927779595934	4.0804728567969	0.171040907289307	0.864191600144384	NA	STABLE
BTLA	1.5375459556007	2.80537384712486	1.77732323916022	1.57842635785846	0.114467693871412	NA	STABLE
BTN1A1	7.39408382109441	4.22002490027819	1.22193932885563	3.45354699748499	0.000553265890092102	0.00541288351050564	UP
BTN2A1	1523.6929067458	0.227992019533097	0.0945065071396392	2.41244784548248	0.0158458043221248	0.0755639352140006	STABLE
BTN2A2	1806.62583131923	-0.0309075	0.0989212998491919	-0.312445	0.754702179924457	0.889092929536532	STABLE
BTN3A1	610.359392765095	0.0243457389109648	0.123360263201605	0.197354790587444	0.843549905669933	0.933800888585076	STABLE
BTN3A2	574.207688271748	-0.20718	0.11711300337166	-1.76906	0.0768831692582791	0.231776873536369	STABLE
BTN3A3	162.474930464216	0.0522255229148154	0.173036206585055	0.301818468778927	0.762790451002559	0.89375271173477	STABLE
BTNL3	0.154407721357788	0.697927779595934	4.0804728567969	0.171040907289307	0.864191600144384	NA	STABLE
BTNL8	2.13581849101519	4.40929227699276	1.80567638206584	2.4419061581501	0.01460994377933	0.0711108200556453	STABLE
BTNL9	185.596967145671	0.0209358048879607	0.164089381393534	0.127587810436987	0.898475178148741	0.958842095001987	STABLE
BTRC	1404.90507178457	-0.147852	0.0984917104963952	-1.50116	0.133314655613281	0.333498889392258	STABLE
BUB1	2383.23426498728	0.0588437069392434	0.204582473495404	0.287628289627485	0.773631287571192	0.89915483136881	STABLE
BUB1B	1061.46906675965	-0.095179	0.240026799816631	-0.396535	0.691710502796213	0.853283039746161	STABLE
BUB3	6502.18066566931	0.0475971641342882	0.0825714904488478	0.576435811871099	0.564320644258921	0.772702466213298	STABLE
BUD13	1172.45296624443	-0.0597789	0.138041815240441	-0.433049	0.664978986368412	0.838505241424661	STABLE
BUD31	1231.79474261471	0.114227312591063	0.192463859387042	0.593500062582418	0.552846541110354	0.764267540542461	STABLE
BVES	270.06725638414	0.155322541988652	0.150124067707248	1.03462785388643	0.300842740755894	0.547179760013937	STABLE
BYSL	3065.47906241414	0.0802576694936865	0.190239278260729	0.421877491480445	0.673114440015186	0.841720700250147	STABLE
BZW1	5454.80175463745	0.521498402154739	0.0713896807570633	7.30495495461565	2.77359645352519e-13	3.02135727105278e-11	UP
BZW2	1450.93973017658	0.0393667061430097	0.102252138000612	0.38499641095792	0.700240074615808	0.858508682107084	STABLE
C10orf120	0.437030019936269	-2.3542	4.01924517756817	-0.585733	0.558055095278394	NA	STABLE
C10orf53	0.300688772050124	1.58376469953001	4.03865856524173	0.392151174442056	0.694946517742595	NA	STABLE
C10orf55	213.454364370391	-1.10534	0.242677439325659	-4.55478	5.24416310847228e-06	0.00010812012555702	DOWN
C10orf67	2.72425123111852	4.76212253533354	1.60085504771338	2.97473687085888	0.0029323996227626	0.021054715835448	UP
C10orf82	0.300688772050124	1.58376469953001	4.03865856524173	0.392151174442056	0.694946517742595	NA	STABLE
C10orf88	291.190689263441	-0.0690428	0.16598672557526	-0.415954	0.677443873281948	0.843741315554317	STABLE
C10orf90	0.308815442715576	1.61723823195025	4.03568179841686	0.400734823192618	0.688615369480981	NA	STABLE
C10orf95	5.41973917971062	0.183579425539979	0.776762830259444	0.236339096553658	0.813169551411445	0.918996301762617	STABLE
C11orf1	483.714373299067	-0.317804	0.1947240406441	-1.63207	0.102664159926625	0.280634595964222	STABLE
C11orf16	1.77501233701601	-0.978509	1.51117705441426	-0.647514	0.517299200737985	0.737764184970432	STABLE
C11orf21	1.67292232594534	2.94990339904537	1.74206737335902	1.69333485269138	0.0903917476595342	NA	STABLE
C11orf24	2372.47303428394	-0.185664	0.0948887089612008	-1.95665	0.0503880984036038	0.173184617941466	STABLE
C11orf42	5.26566066560618	2.1307609964013	1.11798383949296	1.90589606140253	0.0566636921653883	0.187555536176456	STABLE
C11orf52	0.93891293315256	0.855009496902527	2.42889559174262	0.352015747325351	0.724826452737584	NA	STABLE
C11orf53	0.450278360076443	2.16649633826033	3.48994199510211	0.620782907366614	0.534742470972863	NA	STABLE
C11orf54	99.6157789784732	0.322886144504857	0.228071122306375	1.41572567907617	0.156855836903316	0.367574996191636	STABLE
C11orf58	4688.02266103693	0.0328570489271097	0.134252652210989	0.244740408371764	0.806657437944585	0.915683849574393	STABLE
C11orf65	7.10366307753536	1.47267567154628	0.824154311000671	1.78689312412647	0.0739547640428849	0.225301321054985	STABLE
C11orf68	9277.78895076306	-0.351538	0.145047148436302	-2.42361	0.015367033410702	0.0739573315845753	STABLE
C11orf71	65.7117110697326	-0.244253	0.25101925961213	-0.973046	0.330530540907474	0.577330896927893	STABLE
C11orf80	807.216641434716	-0.257156	0.136364310516798	-1.8858	0.0593221107149232	0.193335196033656	STABLE
C11orf87	0.308815442715576	1.61723823195025	4.03568179841686	0.400734823192618	0.688615369480981	NA	STABLE
C11orf91	20.6752374402619	-0.473124	0.417388859641965	-1.13353	0.256990125055362	0.497233733974206	STABLE
C11orf94	6.92433826563493	2.12587481152472	0.854094239051416	2.48904010157682	0.01280885171296	0.0643468745765388	STABLE
C11orf96	15.5339	1.48314478135883	0.59054183032317	2.51149826346288	0.0120219877377453	0.0614013138585965	STABLE
C11orf97	0.300688772050124	1.58376469953001	4.03865856524173	0.392151174442056	0.694946517742595	NA	STABLE
C11orf98	7.02849726615521	1.2487030923624	0.787331554277258	1.58599396350711	0.112740678912204	0.297859853408407	STABLE
C12orf29	535.293767394447	0.601571052416511	0.110473579488618	5.4453839117116	5.16937685286794e-08	1.91031377015983e-06	UP
C12orf4	203.116942589092	-0.163032	0.227311196885154	-0.717217	0.473239905464711	0.703378769989653	STABLE
C12orf43	667.352003946818	-0.354112	0.101465763910277	-3.48997	0.000483074632951854	0.0048416230252319	STABLE
C12orf50	3.63699795726958	5.17867494543923	1.51518438523246	3.41785131625726	0.000631175770329865	0.00598906527936125	UP
C12orf54	0.169325337042356	-1.22563	4.0804728567969	-0.300364	0.763899815240114	NA	STABLE
C12orf56	37.3928812006211	0.416752025114174	0.375631245768808	1.10947113640987	0.267226989333731	0.509231379021471	STABLE
C12orf57	366.703966046832	-0.140499	0.258515569471541	-0.543484	0.586796524127126	0.787267358702542	STABLE
C12orf60	114.940866241607	-0.0851337	0.233816830945566	-0.364104	0.715780081233091	0.866518790480414	STABLE
C12orf73	333.253053024877	-0.0755795	0.174731998916159	-0.432545	0.665345067745398	0.838505241424661	STABLE
C12orf75	1748.08523481263	0.24663587189411	0.129646651002693	1.90236978731512	0.0571228279549473	0.188519538697347	STABLE
C12orf76	341.220121949943	0.0588486034799275	0.185812373096213	0.31670982130698	0.751463795828246	0.88747771451522	STABLE
C14orf119	2167.10875646793	-0.0358525	0.0954359334933136	-0.375671	0.707161416506919	0.862070753027518	STABLE
C14orf28	115.685795108165	0.176387604830379	0.226388429022437	0.779137015049904	0.435899007731302	0.672887288659528	STABLE
C14orf39	0.325722782053505	-1.98434	4.05145324883619	-0.489784	0.624286527806382	NA	STABLE
C14orf93	485.301479805914	-0.841124	0.156457523564262	-5.37605	7.61366615762741e-08	2.67799240729849e-06	DOWN
C15orf39	672.083123328725	0.127348357665367	0.135384410300608	0.940642703119233	0.346887990461552	0.593215928459015	STABLE
C15orf40	356.327901630254	0.289499833956508	0.24180454042384	1.19724730333462	0.231210177344026	0.465835052959385	STABLE
C15orf48	603.637920506315	0.247308595221859	0.131204587133645	1.88490814707531	0.059442239985561	0.193611850813062	STABLE
C15orf61	158.62597318141	0.11096705112809	0.19699781949292	0.563290758312572	0.573236910146702	0.778375737433619	STABLE
C15orf62	38.4141851665215	-0.018942	0.346018027602574	-0.0547427	0.956343472125711	0.983219162038245	STABLE
C16orf46	1.12514560953284	-1.47138	2.03753742589145	-0.722138	0.470209556119641	NA	STABLE
C16orf72	1509.32070640374	0.350781554618084	0.0927449207251033	3.78221849644794	0.000155436830285135	0.00188447791667119	STABLE
C16orf74	545.888998237721	-0.118548	0.154099200753919	-0.769294	0.441719065253712	0.676800847248284	STABLE
C16orf86	31.9421242124563	0.231403356173232	0.522684204185183	0.442721158053683	0.657967436637179	0.834435332110591	STABLE
C16orf87	195.492287037835	0.467374086237515	0.211641050056421	2.20833380912124	0.0272210121802908	0.112339585749422	STABLE
C16orf89	0.437030019936269	-2.3542	4.01924517756817	-0.585733	0.558055095278394	NA	STABLE
C16orf90	0.154407721357788	0.697927779595934	4.0804728567969	0.171040907289307	0.864191600144384	NA	STABLE
C16orf91	804.347709639246	0.208867002514844	0.228957377312822	0.912252773709367	0.361635668752475	0.607596208192895	STABLE
C16orf95	53.9042311463769	-0.180767	0.428557578547343	-0.421803	0.673168969974667	0.841720700250147	STABLE
C16orf96	16.8183103921494	-0.997597	0.594670998246263	-1.67756	0.0934328324898075	0.263219398687573	STABLE
C17orf100	304.710826098834	-0.537691	0.142222019184511	-3.78064	0.000156423387632174	0.00189486488735837	DOWN
C17orf107	10.1732044088409	-0.826532	0.622218196390021	-1.32836	0.184057957828101	0.405722441923405	STABLE
C17orf49	19.4001450529341	0.556417674173235	0.538672735282487	1.03294196592564	0.301631058091694	0.547934353836124	STABLE
C17orf50	0.162861391026752	-1.22563	4.0804728567969	-0.300364	0.763899815240114	NA	STABLE
C17orf58	392.004867757539	0.228366358849425	0.153314223793664	1.48953145506426	0.13634747667714	0.337275735817017	STABLE
C17orf64	0.300688772050124	1.58376469953001	4.03865856524173	0.392151174442056	0.694946517742595	NA	STABLE
C17orf67	235.737692090875	-0.240208	0.144438663314633	-1.66305	0.0963029930258886	0.267963169881604	STABLE
C17orf75	603.60033929963	0.261045991100772	0.149612289316943	1.74481650065367	0.081016815614493	0.239635756337336	STABLE
C17orf78	3.41698033638319	-0.870141	1.1977402273661	-0.726485	0.467541217157933	0.699538657939149	STABLE
C17orf80	364.652646461126	0.123564016270675	0.174007686225376	0.710106656499265	0.477637998795211	0.705819180847712	STABLE
C17orf97	10.2268919361907	-0.133504	0.813118149449862	-0.164187	0.869583761947839	0.945709594185114	STABLE
C17orf98	0.450278360076443	2.16649633826033	3.48994199510211	0.620782907366614	0.534742470972863	NA	STABLE
C18orf21	164.944593217906	-0.280176	0.295872633929887	-0.946947	0.343665603358281	0.589851289114799	STABLE
C18orf25	840.327193486241	0.245193630158072	0.130254704998239	1.88241668630232	0.059779462074074	0.19424205885939	STABLE
C18orf32	44.170559368379	-0.159703	0.318952831218765	-0.500712	0.616573849673157	0.807114024184295	STABLE
C18orf54	352.352221088159	-0.0106827	0.213310858506404	-0.0500807	0.960058114339965	0.984108504783043	STABLE
C19orf12	989.120006084846	-0.304349	0.13667071103076	-2.22688	0.0259552806608119	0.108745474111903	STABLE
C19orf18	2.78805889204563	0.599656993540246	1.34656275027707	0.445324210414152	0.65608547418513	0.833279358451261	STABLE
C19orf25	1636.5508198423	-0.123736	0.200060086857111	-0.618494	0.53624968320776	0.752151112307454	STABLE
C19orf33	34.6960228927682	-0.734647	0.387384585009073	-1.89643	0.0579034879288209	0.190535891185076	STABLE
C19orf38	158.121818326199	0.219423823370675	0.200078205344431	1.09669028164732	0.272776806182819	0.516511202067621	STABLE
C19orf44	337.903259013235	-0.277319	0.222888226656678	-1.24421	0.213423343086195	0.443717495944907	STABLE
C19orf47	640.861280488241	-0.348619	0.123764378059276	-2.8168	0.00485051264235583	0.0309995328548459	STABLE
C19orf53	4192.3631765465	-0.1032	0.0906150640748931	-1.13889	0.254750901638728	0.494823541080574	STABLE
C19orf54	840.080431454991	-0.265356	0.10993887252522	-2.41367	0.0157928566533794	0.0753853265432894	STABLE
C19orf67	2.08343	0.552135372933688	1.69181123699901	0.326357551515667	0.744153849800177	0.883388817471764	STABLE
C19orf71	114.082793353626	-0.836722	0.323491608938517	-2.58653	0.00969470180560041	0.0522768977673991	STABLE
C19orf73	27.121319935343	-0.0742173	0.402163939721744	-0.184545	0.8535859918297	0.938424621799797	STABLE
C19orf81	82.9000562052419	-0.0526196	0.392052160028649	-0.134216	0.893232006784216	0.956476033228962	STABLE
C1D	524.889012214673	0.434799327842084	0.166799450529877	2.60671918558991	0.00914142959129669	0.0499578613793178	STABLE
C1DP2	1.90282605237707	-0.175237	2.10985027477124	-0.0830565	0.933806648100849	0.97515922466219	STABLE
C1GALT1	254.261883227796	0.2411359758015	0.202165056307542	1.19276783142322	0.2329603118136	0.467841875277256	STABLE
C1GALT1C1	622.734236340944	0.00185895213245272	0.101654833122647	0.0182869035868652	0.985409975144766	0.993990008098138	STABLE
C1GALT1C1L	12.6036787195762	-0.395067	0.553768518842277	-0.713415	0.475588929115848	0.704736513943206	STABLE
C1orf100	0.651445564107009	-2.97392	3.98037622974915	-0.747146	0.454975677287472	NA	STABLE
C1orf105	0.308815442715576	1.61723823195025	4.03568179841686	0.400734823192618	0.688615369480981	NA	STABLE
C1orf109	798.23306893309	0.325373848874177	0.117064210819552	2.77944767744365	0.00544514248284598	0.0339524753618551	STABLE
C1orf112	299.113192957817	-0.262859	0.14640731702163	-1.7954	0.072590676452938	0.222793545875428	STABLE
C1orf115	468.020592991283	-0.201172	0.120047808581449	-1.67576	0.0937848279168313	0.263719851391146	STABLE
C1orf116	29.6114823267431	0.690079773866366	0.381014356329573	1.81116475639951	0.0701153519614978	0.217528967605098	STABLE
C1orf122	849.421840852001	0.167235534955279	0.290890544840837	0.574908803057805	0.56535297600777	0.773259759663813	STABLE
C1orf127	0.601377544100248	2.58303906790775	3.97328985261194	0.650100839285544	0.515627087142501	NA	STABLE
C1orf131	123.25414634445	-0.27104	0.191265304231501	-1.41709	0.156456589450712	0.367051886244301	STABLE
C1orf146	0.150344386025062	0.697927779595934	4.0804728567969	0.171040907289307	0.864191600144384	NA	STABLE
C1orf147	2.16120296288234	-0.0216445	1.67698953687183	-0.0129068	0.98970217189295	0.99574099858491	STABLE
C1orf159	409.593695113498	-0.309444	0.176881893077629	-1.74944	0.0802151744235421	0.237848112504788	STABLE
C1orf162	14.5049253752648	1.61282434071321	0.643359072591849	2.50688054217648	0.0121801868205247	0.0620573078601046	STABLE
C1orf167	0.617630885431153	2.61884	3.97167253514344	0.65937955939598	0.50965206471286	NA	STABLE
C1orf174	611.382549873573	0.0515800174375417	0.103158166729553	0.500009054763133	0.617068701730124	0.807399770451293	STABLE
C1orf198	708.351451447949	0.602085157572395	0.176959237661738	3.40239461656869	0.000667981110661764	0.00625835704257367	UP
C1orf21	468.928267844881	-0.319849	0.139895827021798	-2.28634	0.0222346295233494	0.097057083478568	STABLE
C1orf210	7.71952779589042	1.39067357329919	0.715990613989519	1.94230698856556	0.0520999474979542	0.177204119586966	STABLE
C1orf216	1025.53162004877	-0.104245	0.159957070564985	-0.651705	0.514591785534362	0.73575251640416	STABLE
C1orf220	14.1481974887688	0.973507616740622	0.555748335060477	1.75170586275294	0.0798243982663524	0.237130111788202	STABLE
C1orf226	16.685277784172	0.5950844610289	0.571459063486181	1.04134223963234	0.297716739402359	0.544378209326849	STABLE
C1orf35	641.939464957705	0.153432161496842	0.174818942965186	0.877663249155996	0.380126494065256	0.623061399672463	STABLE
C1orf43	6146.8415051295	-0.204129	0.0762631276520191	-2.67664	0.00743645776053735	0.0428205025367115	STABLE
C1orf50	69.2570337836557	0.274134087879782	0.305024221954591	0.89872891445517	0.368797071801071	0.613953898752103	STABLE
C1orf52	616.869161141272	0.451315503925708	0.114128136609317	3.95446309152184	7.67067113728046e-05	0.00104351152461214	STABLE
C1orf53	22.2313194813194	0.688633851441577	0.452981023706599	1.52022671017586	0.12845400655087	0.325189582660952	STABLE
C1orf54	17.3314966344512	0.407487234165935	0.474074538226819	0.859542543014563	0.390041259089159	0.631966291531527	STABLE
C1orf56	159.823205178792	-0.132421	0.175441099823532	-0.754789	0.450375315407721	0.685160868326813	STABLE
C1orf68	0.6095042147657	2.60069802603728	3.14368715880598	0.827276346105974	0.408080447516205	NA	STABLE
C1orf74	151.335064739678	0.097894124288355	0.179997657193152	0.543863324750426	0.586535528390741	0.787108512192574	STABLE
C1orf94	1.21825363153266	3.59952435545209	2.03681378109026	1.76723291489384	0.0771892294776598	NA	STABLE
C1QBP	9825.69562155689	-0.0955802	0.085197822156738	-1.12186	0.261921238891428	0.503119149006538	STABLE
C1QC	0.308815442715576	1.61723823195025	4.03568179841686	0.400734823192618	0.688615369480981	NA	STABLE
C1QL1	243.988328664424	-0.243216	0.160012622925702	-1.51998	0.128516601611824	0.325291630609988	STABLE
C1QL3	16.8905353468541	-0.682881	0.768041495899425	-0.88912	0.373938667396565	0.617743631506072	STABLE
C1QL4	45.2670484471768	0.220022661477567	0.324077000778421	0.67892093838526	0.497187958014344	0.721751022020117	STABLE
C1QTNF1	824.34736936452	-0.520755	0.129284534827093	-4.02798	5.62584927865983e-05	0.000813074474461362	DOWN
C1QTNF1-AS1	6.67756312947183	0.682386158825563	0.774066083772966	0.881560596867214	0.378014471216501	0.621691342652228	STABLE
C1QTNF12	52.4115718620142	1.53625303563107	0.500269996634937	3.07084783409892	0.00213451902180435	0.0162787743789332	UP
C1QTNF2	30.8736129708256	0.745017640531235	0.423686381037196	1.75842	0.0786764600887397	0.234950959066148	STABLE
C1QTNF3	5.70584548790101	-0.765308	1.11915104207653	-0.683829	0.494082958264129	0.719232753884791	STABLE
C1QTNF4	3.54629054595265	1.64605521897334	1.1372097407607	1.4474508615027	0.147770689467078	0.355031446035622	STABLE
C1QTNF5	0.501512065111463	-2.60194	3.35082697030215	-0.776507	0.437449587777857	NA	STABLE
C1QTNF6	169.231178982616	-0.698644	0.174844536915983	-3.9958	6.44763266088091e-05	0.000905833435523375	DOWN
C1QTNF7	0.299933974051381	1.58061451026534	4.03894216586825	0.391343684894175	0.695543212513565	NA	STABLE
C1QTNF8	1.3737431498927	2.63042403491858	2.23917453495018	1.17472934506068	0.240103015225991	NA	STABLE
C1R	970.801288603429	-0.287317	0.0982110906150363	-2.9255	0.00343899929276259	0.023757251621607	STABLE
C1RL	1076.9077569188	-1.04578	0.130152940959027	-8.03499	9.35835544894703e-16	1.37983752008363e-13	DOWN
C1S	93.0666454419692	0.927553612850619	0.25664708867509	3.61412092238803	0.000301368393021843	0.00326098920158624	UP
C2	15.979358882421	0.873934491552591	0.484320691564926	1.80445417008461	0.0711601375667518	0.2195570763183	STABLE
C20orf141	0.605440879432974	2.59215599940452	3.20686919531403	0.808313604805662	0.418910072616533	NA	STABLE
C20orf144	28.5124643599795	0.500205204307553	0.380335521970233	1.31516825385219	0.18845336185258	0.411496443225446	STABLE
C20orf173	0.300688772050124	1.58376469953001	4.03865856524173	0.392151174442056	0.694946517742595	NA	STABLE
C20orf202	1.73226188122008	2.95261678947467	1.74534722478378	1.69170738495342	0.0907017796648585	0.258331719063105	STABLE
C20orf203	14.7740077367926	-1.17421	0.73705131419844	-1.59312	0.111134269040835	0.295057643723001	STABLE
C20orf27	5626.10283889069	0.0432211254931232	0.230003583912723	0.18791500879188	0.850943277017773	0.936973737541229	STABLE
C20orf96	800.387261232069	-0.459033	0.0968623631599488	-4.73903	2.1474855670122e-06	5.0641109566522e-05	STABLE
C21orf58	92.6993600820193	-0.675992	0.222060575914742	-3.04418	0.00233317904366376	0.0174104066287644	DOWN
C21orf62	0.325722782053505	-1.98434	4.05145324883619	-0.489784	0.624286527806382	NA	STABLE
C21orf62-AS1	15.1162977573915	-0.760649	0.596171605021415	-1.27589	0.201994584389744	0.428951317482656	STABLE
C21orf91	109.555781043773	0.576188754608908	0.253407558915382	2.27376309165785	0.0229802344780865	0.0992161709163868	STABLE
C22orf15	1.80035864230703	4.16525643350467	2.45268013784246	1.69824689703269	0.0894611726505002	0.256080594777608	STABLE
C22orf23	103.309011698786	-0.0902625	0.352970141985437	-0.255723	0.798165020659539	0.911861179904835	STABLE
C22orf39	882.88230517003	-0.232044	0.112576888269733	-2.06121	0.0392833941361141	0.145982613086776	STABLE
C22orf46	458.18867978947	-0.453962	0.191833162806499	-2.36644	0.0179600550031566	0.0828318871662171	STABLE
C2CD2	784.186601287172	-0.329943	0.101271244980788	-3.25801	0.0011219667989754	0.00957179974555457	STABLE
C2CD2L	2758.53773258557	0.332828558460382	0.119247471724806	2.79107434016268	0.00525334049712886	0.0330387812307583	STABLE
C2CD3	1496.26072033418	-0.0685023	0.177304700242326	-0.386354	0.699234825818565	0.857852643509295	STABLE
C2CD4A	4.10749219401794	3.4300150490601	1.43223670269272	2.39486604596251	0.0166264382767847	0.078137836293054	STABLE
C2CD4C	4.82379372802417	-0.0151345	0.946587620480402	-0.0159885	0.987243546369612	0.994749262630543	STABLE
C2CD5	1149.8468895564	-0.168908	0.113430845441615	-1.48909	0.136464626903895	0.337508329196232	STABLE
C2orf15	24.9123327390226	-0.959487	0.482303293265064	-1.98939	0.0466587136838545	0.164669455986756	STABLE
C2orf16	128.126064918034	-0.200979	0.21264650151659	-0.945131	0.344592049272799	0.590584729744633	STABLE
C2orf42	246.397368098383	0.153493079608074	0.209296249164639	0.733377116029114	0.463328452505309	0.695516805966679	STABLE
C2orf49	748.690212781234	0.137806980759107	0.131126551364458	1.05094642789835	0.293283195209476	0.53958341321814	STABLE
C2orf50	1.53950874211846	-1.26573	2.1436251400219	-0.590461	0.554881377606463	NA	STABLE
C2orf66	0.608749416766958	2.59911113485577	3.14452421724296	0.826551476564747	0.408491329910212	NA	STABLE
C2orf68	959.488989693893	-0.530213	0.116868607035445	-4.53683	5.71053636857128e-06	0.000116257600239937	DOWN
C2orf69	308.239805294441	0.38532702848974	0.133774589713165	2.88042018529786	0.00397145492807921	0.0265072371217066	STABLE
C2orf72	1.85354665430048	2.16057317530918	2.05625963641448	1.0507297507802	0.293382727947282	0.539648146117048	STABLE
C2orf73	3.01865919956021	0.661745141057263	1.21955604175486	0.542611506483173	0.587397314876494	0.787566694704895	STABLE
C2orf74	30.7576419549451	0.415143584846557	0.35431697424098	1.17167286646619	0.241328420767832	0.478239616748187	STABLE
C2orf76	52.6396771675161	0.35059764621031	0.262855520487561	1.33380362550499	0.182268222505437	0.403055483095269	STABLE
C2orf78	2.46515989744048	1.90371263928284	1.41485476511709	1.34551806038219	0.178457992959122	0.398067133744546	STABLE
C2orf81	44.6564198575188	-0.305213	0.390755274921005	-0.781084	0.434752955940409	0.671964429770577	STABLE
C2orf88	35.6606915855161	-0.118884	0.323345492204048	-0.367668	0.713120507717771	0.865360383336629	STABLE
C3	2052.63940402652	-0.0947776	0.101932298974805	-0.929809	0.352469860650762	0.598564367136231	STABLE
C3AR1	5.60991936097803	1.20012981671044	0.958714056292836	1.2518120589064	0.21063835499926	0.44049972319831	STABLE
C3orf14	156.643867846872	0.0131547295658179	0.178062468263939	0.0738770482857669	0.941108218747613	0.978472850905132	STABLE
C3orf18	159.419011899021	-0.0630223	0.167688244308148	-0.37583	0.707043161676675	0.861998582727339	STABLE
C3orf20	0.647466116800287	-0.160749	3.24937478878175	-0.0494708	0.960544088200807	NA	STABLE
C3orf33	34.4354438162174	-0.248797	0.348731021196061	-0.713436	0.475576088746972	0.704736513943206	STABLE
C3orf38	708.961528682795	0.0267224722841067	0.21685624600327	0.123226666405098	0.901927609751555	0.960589805183022	STABLE
C3orf49	1.41095025392855	0.797555504526992	1.56491	0.509649479358858	0.6102970528087	NA	STABLE
C3orf52	713.734767379429	0.46023918204251	0.120604500460306	3.81610288410413	0.000135575992202254	0.00168139571637748	STABLE
C3orf62	256.612482205079	-0.158351	0.137510854442057	-1.15155	0.249506230358334	0.488602420786236	STABLE
C3orf70	23.9700581792665	0.267840221307996	0.428077166797468	0.625682101457929	0.531523475393978	0.749402573378201	STABLE
C3orf80	122.857232505949	0.280193750009404	0.245066098757859	1.14333949668923	0.252897662328058	0.492541983826795	STABLE
C4A	21.1257800113267	-0.0598757	0.438116946325531	-0.136666	0.891294744853878	0.955824200495775	STABLE
C4B	9.5276804273342	-0.137455	0.60471180623843	-0.227307	0.82018482186306	0.923304847777311	STABLE
C4BPA	0.149966987025691	0.697927779595934	4.0804728567969	0.171040907289307	0.864191600144384	NA	STABLE
C4orf19	17.4284045339093	0.892902313829063	0.485903243791667	1.83761340398028	0.0661193922542696	0.209178685612549	STABLE
C4orf3	1751.52714009838	0.299290056210051	0.250959031895015	1.19258531542015	0.233031819704138	0.467868439660324	STABLE
C4orf33	141.243472668481	0.364521733976717	0.225506108193124	1.61646057793051	0.105994770111088	0.286519566539175	STABLE
C4orf36	3.54701185592124	1.3412512797261	1.38707712808323	0.966962292557979	0.33356288417128	0.579205829653356	STABLE
C4orf46	389.956550419962	-0.0427717	0.158977038781849	-0.269043	0.78789634953907	0.907155940544392	STABLE
C4orf47	16.3282988226351	0.765874718707223	0.692259779945355	1.1063400487714	0.268579363611178	0.511098620288905	STABLE
C4orf48	490.806268879607	0.147703068129249	0.376311884451614	0.392501736543589	0.694687528509493	0.854855144262129	STABLE
C4orf50	0.300688772050124	1.58376469953001	4.03865856524173	0.392151174442056	0.694946517742595	NA	STABLE
C4orf51	0.154407721357788	0.697927779595934	4.0804728567969	0.171040907289307	0.864191600144384	NA	STABLE
C5	131.853719772784	-0.504464	0.286570389149404	-1.76035	0.0783485874707021	0.234290105153098	STABLE
C5AR1	12.1372781508445	0.788067058051773	0.58111003288015	1.35614085708671	0.175054355379302	0.393578465210381	STABLE
C5orf15	1513.81103605156	-0.41569	0.214060504988652	-1.94193	0.0521455975622181	0.177263457758663	STABLE
C5orf22	635.166720245569	0.0748690739498288	0.17631370826739	0.424635581008174	0.671102350826979	0.840504591593428	STABLE
C5orf24	894.94805459025	0.0152272225489241	0.136598803501903	0.111474055105555	0.911240438379919	0.965196769394941	STABLE
C5orf34	148.631091641032	0.451631655574148	0.191077644684603	2.36360279780307	0.018098204876397	0.0833899926075653	STABLE
C5orf38	492.198232850838	-0.254464	0.23857537385895	-1.0666	0.286153724647474	0.531423144870124	STABLE
C5orf47	0.625656756104886	-0.149786	3.26991316784504	-0.0458072	0.963463927069814	NA	STABLE
C5orf49	4.76527858924299	0.229799875832435	0.951829182447147	0.241429743981605	0.809222062079715	0.916531530826027	STABLE
C5orf52	0.784505211794772	0.438720606298131	2.51924461019076	0.174147680826004	0.86174940178251	NA	STABLE
C5orf60	0.325722782053505	-1.98434	4.05145324883619	-0.489784	0.624286527806382	NA	STABLE
C5orf63	51.9175927257922	-0.251878	0.313814652009812	-0.802632	0.422187555719963	0.660781972206201	STABLE
C5orf64	0.169325337042356	-1.22563	4.0804728567969	-0.300364	0.763899815240114	NA	STABLE
C6orf118	0.149966987025691	0.697927779595934	4.0804728567969	0.171040907289307	0.864191600144384	NA	STABLE
C6orf120	496.11880235982	-0.132502	0.165605473699727	-0.800105	0.423650105492092	0.662081692994847	STABLE
C6orf132	872.874628257358	-0.407333	0.108972248341544	-3.73795	0.000185526127427327	0.00219716714193113	STABLE
C6orf136	1018.93247590452	-0.0872594	0.155783417096132	-0.560133	0.575388826007077	0.779484983129959	STABLE
C6orf141	205.016483011391	0.49756813331323	0.216346013495642	2.29987197486887	0.0214554742567521	0.0947324736012736	STABLE
C6orf15	0.634538224769081	-0.116041	3.26219161316526	-0.0355716	0.971623988244909	NA	STABLE
C6orf163	2.56466268114576	-0.889532	1.56196007841316	-0.569497	0.569018836361729	0.775642632066734	STABLE
C6orf201	1.29851346148219	0.4762166843415	1.94884380175581	0.244358569892802	0.806953125725838	NA	STABLE
C6orf223	4.6370909491579	1.79205518535557	1.01543867359057	1.76480887715148	0.0775958922126133	0.233203055101403	STABLE
C6orf226	127.704903988459	0.174573923792019	0.282348150760239	0.618293136760305	0.536382125209133	0.752187406746653	STABLE
C6orf47	669.222946490041	-0.286372	0.1449861509102	-1.97517	0.0482488103723926	0.168369085585899	STABLE
C6orf52	36.8433741801122	0.257730668371154	0.324482001737961	0.794283402440567	0.427030464248069	0.664892126573767	STABLE
C6orf58	8.18364433749863	-0.236127	0.745602796099723	-0.316692	0.751477034438947	0.88747771451522	STABLE
C6orf62	4600.05256498965	0.0213452129257438	0.0792967943045453	0.269181284223999	0.78779018193333	0.907155940544392	STABLE
C6orf89	3387.5952563129	-0.261554	0.0757813860454986	-3.45143	0.000557627324105209	0.00544096661093833	STABLE
C7	0.634538224769081	-0.116041	3.26219161316526	-0.0355716	0.971623988244909	NA	STABLE
C7orf25	6.28036900306131	0.152468824365362	0.826792987671855	0.18440991474141	0.853691892366891	0.938424621799797	STABLE
C7orf31	110.407473383146	-0.344198	0.363640372106587	-0.946535	0.343875655675394	0.590049717396699	STABLE
C7orf50	3199.80899353659	-0.380838	0.183783531701986	-2.07221	0.038245883426527	0.142927588422175	STABLE
C7orf57	127.770678736443	0.483267170920126	0.242728730877676	1.99097638410045	0.0464834836119612	0.164231806146822	STABLE
C8G	8.6023788655066	1.13776648890387	0.728611291635702	1.56155483996087	0.118392895220883	0.30845467663143	STABLE
C8orf33	2977.28766960317	0.057912791450965	0.147720082595825	0.3920441312602	0.695025606496109	0.854990245100476	STABLE
C8orf44	186.626131047911	0.683027558997722	0.187343390486983	3.64585885427956	0.000266500230036561	0.0029537614714075	UP
C8orf48	15.9585935348922	-0.369971	0.553178781998348	-0.668809	0.503617135357644	0.727131486134078	STABLE
C8orf58	249.567904877277	-0.494037	0.141709356098957	-3.48627	0.000489807098082127	0.00489706452788001	STABLE
C8orf74	1.93303477428556	0.242841107972045	1.56306503176694	0.155362126998344	0.87653583985736	0.949168668723879	STABLE
C8orf76	54.7679995205108	0.11679335622416	0.435729435799861	0.268041005790128	0.788667755137381	0.907232182234648	STABLE
C8orf82	1380.97398833626	-0.685059	0.185221706431431	-3.69859	0.000216799829084037	0.00248400871675015	DOWN
C8orf86	0.77568069402098	-3.19969	2.93371368081901	-1.09066	0.275421945031882	NA	STABLE
C8orf88	468.541784117519	0.1714794849748	0.203458537515484	0.842822754300736	0.399327580102415	0.640196011724871	STABLE
C9orf152	14.6401928491126	0.887019817637007	0.556088344476469	1.59510593316264	0.11068854893559	0.294302504337487	STABLE
C9orf153	0.300688772050124	1.58376469953001	4.03865856524173	0.392151174442056	0.694946517742595	NA	STABLE
C9orf163	70.662	0.0464263980011635	0.373770794043918	0.124210876668198	0.901148310596483	0.960290691325512	STABLE
C9orf24	0.910192986815825	3.17999985630919	2.80841651961804	1.13231062205178	0.257503865950056	NA	STABLE
C9orf40	494.345932910277	-0.0181836	0.178035743855345	-0.102135	0.918649772036719	0.96854681996533	STABLE
C9orf43	13.2973	0.100975235309879	0.587600368593854	0.171843383201947	0.863560657945539	0.942845814835979	STABLE
C9orf50	12.8085632501039	-1.15372	0.677060444061349	-1.70401	0.0883786747796258	0.254149628793971	STABLE
C9orf64	1079.09805613802	-0.175757	0.10718756476175	-1.63971	0.101065070824676	0.277145752175051	STABLE
C9orf72	575.805569825395	0.262832204527885	0.14884008362193	1.76586977198633	0.0774176995576988	0.232819601643136	STABLE
C9orf78	2079.33490347836	0.162121481642974	0.108753828356773	1.49071976676651	0.136035084182715	0.336674147815377	STABLE
C9orf85	334.758863009367	-0.0449702	0.197858485550867	-0.227285	0.820202367687086	0.923304847777311	STABLE
C9orf92	0.162861391026752	-1.22563	4.0804728567969	-0.300364	0.763899815240114	NA	STABLE
CA1	0.639339446134835	-0.191583	3.25613005053585	-0.0588377	0.953081386027277	NA	STABLE
CA11	362.323083254567	-0.0609444	0.162896590717981	-0.374129	0.708308278564933	0.862520073192367	STABLE
CA12	128.613752976206	0.96362444082941	0.266872082348838	3.61081021419775	0.000305241967853331	0.00329313895399488	UP
CA13	205.515017560037	0.213043878123881	0.180635701405717	1.17941180212971	0.238234237828671	0.474226806161887	STABLE
CA14	19.4550040041536	1.21176413170655	0.582911714134762	2.07881245533935	0.0376345916339612	0.141257941393914	STABLE
CA2	435.458040224098	0.850581694285592	0.125357616947802	6.7852414156833	1.15892552055652e-11	9.83850601942157e-10	UP
CA3	10.7926658343181	0.507194088691791	0.630783510134823	0.804069986838088	0.421356556828721	0.659957045885265	STABLE
CA4	0.149966987025691	0.697927779595934	4.0804728567969	0.171040907289307	0.864191600144384	NA	STABLE
CA5A	0.45434169540917	2.17785636967216	3.48225962057634	0.625414703947808	0.531698914076877	NA	STABLE
CA5B	312.188658885988	-0.274027	0.207637929995616	-1.31974	0.186922783180692	0.409579496526677	STABLE
CA7	2.12178841574067	-0.352267	1.77604215903471	-0.198344	0.842775893886991	0.933454717586191	STABLE
CA9	124.843365211834	0.937716014402141	0.202282095600886	4.63568469377689	3.55757907984657e-06	7.77394937552701e-05	UP
CAAP1	819.572257763259	-0.157506	0.158066390948405	-0.996453	0.319030163575803	0.566652307844813	STABLE
CAB39	1499.20197514146	0.316028005896984	0.114476151132924	2.76064492708203	0.00576873566663555	0.0354420838806163	STABLE
CAB39L	239.667178232737	0.0621378733324186	0.197827569111005	0.314101182214658	0.753444191663521	0.888189778685266	STABLE
CABIN1	4619.71849651985	0.00254535098720707	0.0679239189629237	0.0374735590359038	0.970107422167155	0.987366032028987	STABLE
CABLES1	68.7009230143487	-0.174429	0.244530378364139	-0.713324	0.475645555316619	0.704736513943206	STABLE
CABLES2	722.745848279527	-0.574281	0.123429492952324	-4.65271	3.27606610404668e-06	7.25656098949459e-05	DOWN
CABP1	21.8891700685593	0.176745406992646	0.421232358724028	0.41959123826107	0.674784090132845	0.842149884668563	STABLE
CABP2	0.338650674084711	-2.03271	4.04677464788176	-0.502304	0.615453426787296	NA	STABLE
CABP4	0.300688772050124	1.58376469953001	4.03865856524173	0.392151174442056	0.694946517742595	NA	STABLE
CABP5	1.20937216286846	3.59079332185235	2.0370248981147	1.7627635897704	0.077940370707327	NA	STABLE
CABP7	2.76013952147374	2.1098598963404	1.30292675792494	1.61932348346317	0.105377680532846	0.285591905447077	STABLE
CABYR	70.5357238125212	0.636762203058651	0.287713811249038	2.21317913204898	0.026885298203514	0.111478883644039	STABLE
CACFD1	434.826864155894	-0.147905	0.254704187412502	-0.580692	0.561448010570748	0.770849225002897	STABLE
CACHD1	320.851924605408	0.0831418794598572	0.239770393492393	0.34675623728538	0.728774457089025	0.87396654207431	STABLE
CACNA1A	1.69152587796326	1.9545577748794	1.60151627093996	1.22044203380602	0.22229735110925	NA	STABLE
CACNA1B	4.19492234778119	1.60766257953272	1.31267085745089	1.22472634355171	0.220678345030381	0.452803177172964	STABLE
CACNA1C	0.463550163076876	0.622453630486731	3.55341566589592	0.175170508888324	0.860945656516875	NA	STABLE
CACNA1D	1.65528365146893	1.61811054920052	1.74827166944272	0.925548687588303	0.354680570267937	NA	STABLE
CACNA1E	0.909815587816453	3.17941418465555	2.25637577504014	1.40908009198911	0.158811486789934	NA	STABLE
CACNA1F	81.9816708810475	0.165388818122894	0.306148082953387	0.540224902038912	0.589041941307424	0.788728035275339	STABLE
CACNA1G	4.80733604861495	0.435515893322129	1.20843	0.360399099561925	0.718548699893701	0.868030289391063	STABLE
CACNA1H	68.1322728885816	-0.31092	0.416774003241247	-0.746017	0.455657371316411	0.689890120226704	STABLE
CACNA1I	20.7478741900622	-0.842248	0.478075015351492	-1.76175	0.0781117287064323	0.23417004293401	STABLE
CACNA1S	75.4826042713403	-1.85158	0.243709368625854	-7.59747	3.01968336945797e-14	3.70406034823345e-12	DOWN
CACNA2D1	272.523668372543	-0.316067	0.206812513544385	-1.52828	0.126443019154288	0.322041180012452	STABLE
CACNA2D2	19.601122404772	0.361744001599004	0.44048058280149	0.821248462981691	0.411504756853335	0.651419036524035	STABLE
CACNA2D3	0.608749416766958	2.59911113485577	3.14452421724296	0.826551476564747	0.408491329910212	NA	STABLE
CACNA2D4	2.73647	-0.337305	1.68656862963664	-0.199995	0.841484653915759	0.932661464936092	STABLE
CACNB1	526.456860176001	-0.123184	0.15169777002616	-0.812037	0.416770273980558	0.656391947537074	STABLE
CACNB2	4.73840958616539	0.237730377020002	1.14115891293457	0.208323638649644	0.83497627554797	0.929383101190216	STABLE
CACNB3	1776.20534304585	-0.349353	0.127437588439704	-2.74137	0.00611839101863907	0.0369814301031364	STABLE
CACNB4	18.7891362620568	1.59223319550447	0.499636679574111	3.18678203702275	0.00143865146556717	0.0118243217583806	UP
CACNG6	141.302612022474	-1.10377	0.17861917376316	-6.17946	6.43229380748059e-10	3.74072480907546e-08	DOWN
CACNG7	0.939273420186216	0.792437336888967	2.37114815154612	0.334199841697894	0.738228763440443	NA	STABLE
CACNG8	175.309041902711	-1.02058	0.172685689242589	-5.91005	3.41999518237429e-09	1.66405565590391e-07	DOWN
CACTIN	1387.79573397467	-0.0337685	0.118648629044752	-0.28461	0.775943315517427	0.900369030311267	STABLE
CACTIN-AS1	12.2414178147948	-0.0924362	0.647970468469893	-0.142655	0.88656265376793	0.954221726666456	STABLE
CACUL1	2275.06596374488	0.281087663311593	0.086566007822302	3.24709051950963	0.00116591301799761	0.00988317788833394	STABLE
CACYBP	2065.95171551909	0.236724246260427	0.119770204800522	1.97648694560298	0.0480996528294977	0.168009244401096	STABLE
CAD	8146.64888713891	0.0104793862564486	0.107947837488098	0.097078241679497	0.922664259860181	0.970786357544912	STABLE
CADM1	1.95148128919109	1.23249970123918	1.74478754573127	0.706389556857263	0.47994591344589	0.707508976498011	STABLE
CADM2	8.2843649802932	1.86485783383015	0.748893077697869	2.49015231862312	0.0127688358915208	0.0642048561861969	STABLE
CADM4	491.242153268975	-0.116872	0.199008197188358	-0.587274	0.557019443364094	0.767827625784324	STABLE
CADPS	1.99832465988988	0.203768901185349	1.26521920635228	0.161054226937346	0.872050691132833	0.94665755701833	STABLE
CADPS2	165.5	-0.0707903	0.166118367995582	-0.426144	0.670002958395304	0.840136859693862	STABLE
CAGE1	0.908683390818339	3.17784355099438	2.80919430016955	1.13122953111595	0.25795849546935	NA	STABLE
CAHM	16.4983288031071	-0.0608877	0.509337957412828	-0.119543	0.904845270855998	0.962067275425731	STABLE
CALB1	4.85947460368188	2.90598056605576	1.30367255720527	2.22907243846984	0.0258090854066465	0.108444219827524	STABLE
CALB2	80.1199462303844	1.61886487269087	0.26880463362688	6.02245895410408	1.71786943718981e-09	9.00844727525363e-08	UP
CALCB	13.7043251845301	1.28487090272524	0.874826452238735	1.46871519423901	0.141910054506774	0.345013501937939	STABLE
CALCOCO1	5453.22681479261	-0.153432	0.0768563353029706	-1.99635	0.0458963544097602	0.16288574892275	STABLE
CALCOCO2	2192.27426844468	-0.00881039	0.163402285478616	-0.0539184	0.957000170117422	0.983665007031497	STABLE
CALCR	1.21825363153266	3.59952435545209	2.03681378109026	1.76723291489384	0.0771892294776598	NA	STABLE
CALCRL	2.74926832915618	2.77006466566386	1.55852112806205	1.77736741311189	0.0755078086897386	0.228907057828476	STABLE
CALD1	2981.40593174274	-0.0492593	0.22179186284769	-0.222097	0.824238334365548	0.924655683332115	STABLE
CALHM1	3.84788531598909	3.3038941882147	1.44993901611022	2.27864355087024	0.0226882628561645	0.0985656466998315	STABLE
CALHM2	39.1215382416854	0.743828128259603	0.327736104529369	2.26959470738735	0.0232321850494286	0.100124064117659	STABLE
CALHM3	0.755785265458036	2.91233077073151	3.02816105949279	0.961748966952014	0.336175718657136	NA	STABLE
CALHM4	0.45434169540917	2.17785636967216	3.48225962057634	0.625414703947808	0.531698914076877	NA	STABLE
CALM1	2532.13631540381	0.0380455959207455	0.117065647412652	0.324993683130938	0.745185852555397	0.883772984217674	STABLE
CALM2	8922.00876262341	0.404826355630104	0.101034292430892	4.00682130680538	6.15413870732815e-05	0.000874030134547865	STABLE
CALM2P1	0.685751109378366	-0.29495	2.29935486116185	-0.128275	0.897931183141472	NA	STABLE
CALM3	21250.7890183769	-0.327102	0.0718515773269191	-4.55247	5.30208709412516e-06	0.000109160176746044	STABLE
CALML3	1.00782144312866	-0.288324	2.03371	-0.141773	0.887259703363494	NA	STABLE
CALML4	5.15034483503125	-0.530771	0.949490588322435	-0.559006	0.576157370969855	0.779802424111912	STABLE
CALML5	0.332186728069108	-2.01073	3.84211288000236	-0.523339	0.600738106391218	NA	STABLE
CALML6	1.22552470420765	1.42689524313051	2.8513313176988	0.500431231640279	0.616771466777501	NA	STABLE
CALN1	1.09736707787736	1.12488319513433	2.29043037266901	0.491123069514451	0.623339405853942	NA	STABLE
CALR	47746.5718601411	0.201947452831595	0.0807286087563708	2.50155992952941	0.01236475134065	0.0627636819510648	STABLE
CALR3	0.488617661110402	-1.07606	3.48408116816374	-0.308851	0.757434771011844	NA	STABLE
CALU	9607.21658729402	0.0116599858664668	0.14913219365557	0.0781855720126819	0.937680438748772	0.977037716069372	STABLE
CALY	1.17064934612527	-1.53824	2.32340866030997	-0.662061	0.507932222831936	NA	STABLE
CAMK1	546.503776016012	-0.352514	0.134494226519533	-2.62103	0.00876640202851651	0.0484525446460642	STABLE
CAMK1D	1.79787876582791	1.76987869301567	1.81597821105179	0.974614498260188	0.329751519197069	0.576428812256794	STABLE
CAMK1G	6.38378640994665	2.9266094783951	1.00839925409918	2.90223288692284	0.00370512984000313	0.0251786686566693	UP
CAMK2A	5.06821227961606	0.192734447965248	1.02673332563867	0.187716170452888	0.851099153424023	0.936973737541229	STABLE
CAMK2B	18.5302978360716	0.847012984142105	0.534759653668066	1.58391340545646	0.113213426336601	0.298622404090237	STABLE
CAMK2D	944.336452710761	0.0393808396114801	0.116341754400274	0.338492743336072	0.734991894685188	0.87782953567986	STABLE
CAMK2G	1897.24974794229	-0.179366	0.0810292616586019	-2.2136	0.0268564264202614	0.111433557833018	STABLE
CAMK2N1	201.365385087367	-0.161697	0.154571795304299	-1.04609	0.295517942133205	0.541748139612919	STABLE
CAMK2N2	213.082166334037	-0.0282754	0.180047150809203	-0.157044	0.875210056382872	0.948507030441813	STABLE
CAMK4	306.329377028092	-0.0833095	0.198293172516815	-0.420133	0.674388151687936	0.842018976151638	STABLE
CAMKK1	165.574896260376	0.0509642743425471	0.238627448927604	0.213572556600599	0.830880402261615	0.927812211735985	STABLE
CAMKK2	2989.63649817371	-0.258692	0.0971805519120253	-2.66197	0.00776838661527344	0.044212215355701	STABLE
CAMKMT	136.411868186847	-0.195085	0.251308409486271	-0.776279	0.437584171862782	0.674489562479518	STABLE
CAMKV	43.3026952332201	1.43649087651738	0.351949863794326	4.08152133099516	4.47418704397792e-05	0.000667106315433562	UP
CAMLG	3055.81799801601	-0.0277074	0.140555907767693	-0.197127	0.843728157809726	0.933800888585076	STABLE
CAMP	0.325722782053505	-1.98434	4.05145324883619	-0.489784	0.624286527806382	NA	STABLE
CAMSAP1	3425.37475837032	-0.293156	0.103634279783728	-2.82876	0.00467292277871078	0.0300619893348794	STABLE
CAMSAP2	860.654450696048	0.221771663338393	0.250649577081202	0.884787702101515	0.376271143468052	0.6200530459701	STABLE
CAMSAP3	313.421026557055	0.0896553328155671	0.143700818848622	0.623902727443829	0.532691469001444	0.749970811440402	STABLE
CAMTA1	739.242003480787	0.12824355265855	0.117064686167278	1.09549307188419	0.273300679088434	0.516824719867064	STABLE
CAMTA2	3670.25589193575	-0.251938	0.0721332625721587	-3.49267	0.00047821377657734	0.00480749758725856	STABLE
CAND1	3410.35108100228	0.0727307751141444	0.129823563710402	0.560227843355043	0.575324037580127	0.779484983129959	STABLE
CAND2	16.4179700455144	0.661636907336553	0.529262211764843	1.25011174542445	0.211258729785452	0.44123280370966	STABLE
CANT1	5929.07292374372	-0.0809267	0.137364153291751	-0.58914	0.555767205597587	0.766707674143084	STABLE
CANX	16451.1465948808	0.243965296325381	0.147138094212108	1.6580702477612	0.0973032882951739	0.269692711332208	STABLE
CAP1	10794.0148063539	-0.00179734	0.0867153073364226	-0.0207269	0.983463503783487	0.992781242373967	STABLE
CAP2	592.910910514629	-0.248868	0.196449864673578	-1.26683	0.205216431788543	0.432538774116805	STABLE
CAPG	4993.55541360049	-0.100039	0.183111831962265	-0.546327	0.584841488617716	0.785872338152702	STABLE
CAPN1	13682.6133880629	-0.232301	0.145489911966229	-1.59668	0.110336449524285	0.293901670384305	STABLE
CAPN10	1551.22807693599	-0.152824	0.194658905283973	-0.785086	0.432403219063859	0.670084694567409	STABLE
CAPN11	0.462795365078134	0.619444257490795	3.55467658571471	0.174261776719765	0.861659737341317	NA	STABLE
CAPN12	9.51758076797076	1.22988718919115	0.946295662785715	1.2996859623879	0.193708623509709	0.419395546925426	STABLE
CAPN13	2.70656215664625	2.55337554187638	1.4914001632202	1.7120660201372	0.0868845025242503	0.251338304270012	STABLE
CAPN14	11.912157980699	0.291014923392012	0.550735595123583	0.528411321092673	0.597213881575868	0.793801769200778	STABLE
CAPN15	3530.58194085125	-0.040072	0.160613936577268	-0.249493	0.802979522300585	0.914210442790862	STABLE
CAPN2	15279.1722607576	-0.188247	0.0650859545563932	-2.89228	0.00382456555488088	0.0257862279005063	STABLE
CAPN3	1.85519901787916	-0.0362536	1.71101182154619	-0.0211884	0.983095369585046	0.992595940651098	STABLE
CAPN5	2216.42261020883	0.1212795679195	0.0857131434420761	1.41494714870024	0.15708399255971	0.367932451764134	STABLE
CAPN6	1.50930613691984	3.91072290597417	1.96392408837421	1.99128007499087	0.0464501047367293	NA	STABLE
CAPN7	672.842861591072	0.152097964278389	0.170260282396972	0.893326160024589	0.371682532679548	0.615802903054752	STABLE
CAPN8	3.70150346530504	2.11157475182257	1.11939444040514	1.88635451062124	0.0592471981841188	0.193335196033656	STABLE
CAPNS1	16366.5161049073	-0.31469	0.074276563219072	-4.23674	2.26790805137735e-05	0.000371544936318239	STABLE
CAPRIN1	14088.6891354687	0.161910114286583	0.156200824083992	1.03655096082925	0.29994517776321	0.546672463454811	STABLE
CAPRIN2	2446.41026555954	-0.188523	0.170233080461973	-1.10744	0.268102505774179	0.510566507082281	STABLE
CAPS	78.2554751964312	-0.141838	0.426631232078165	-0.33246	0.73954230047385	0.880513781404305	STABLE
CAPS2	73.2946739217426	-0.19592	0.322928941534178	-0.606698	0.544051432039805	0.757995739467903	STABLE
CAPSL	2.62326699282199	-1.26231	1.97398533281008	-0.639473	0.522515408033451	0.74193458320794	STABLE
CAPZA1	3347.0650529972	0.0692504888309569	0.160372226484404	0.431810983416704	0.66587879610868	0.838639584710819	STABLE
CAPZA2	2076.81239227959	0.420143048742971	0.0914160143946139	4.59594581458504	4.30790647901536e-06	9.17992859477186e-05	STABLE
CAPZB	6617.8900772442	-0.0645619	0.091751023156011	-0.703664	0.481641987991616	0.708722590596131	STABLE
CARD10	1239.46488034307	-0.183231	0.187368634193861	-0.977916	0.32811568004068	0.574772742865598	STABLE
CARD11	738.454324970421	-0.408707	0.12144319520494	-3.36542	0.000764281355548745	0.00701207727652107	STABLE
CARD14	9.7295799087276	1.15531529401545	0.880993001938458	1.31137851432803	0.18972991409089	0.41313372369026	STABLE
CARD16	20.4858142574343	0.763843619113189	0.415960039633672	1.83633894204331	0.0663075437442749	0.209500263211078	STABLE
CARD19	1621.59200916736	-0.150654	0.184357958397788	-0.81718	0.413825576407327	0.653392313555192	STABLE
CARD6	77.1596494743638	0.207218983524918	0.286842369969618	0.722414138283916	0.470039897032228	0.701407930584689	STABLE
CARD8	540.673476123453	-0.277721	0.138355329813003	-2.0073	0.0447175741318284	0.159910177632163	STABLE
[truncated: 16,109 more rows]
