# Supplementary material for: Erianin induces apoptosis and pyroptosis via MAPK/ERK and PI3K/Akt pathways and synergizes with anlotinib in anaplastic thyroid carcinoma
Source: Front Pharmacol. 2025 Sep 4;16:1596873. doi: 10.3389/fphar.2025.1596873 (PMC12443827; doi:10.3389/fphar.2025.1596873)
Supplement: Supplementary file 3 [file Supplementaryfile2.xlsx]

## Sheet: KEGG_re
ID	Description	GeneRatio	BgRatio	pvalue	p.adjust	qvalue	geneID	Count
hsa04010	MAPK signaling pathway	43/628	300/8542	1.5360540642110113e-5	0.005161141655748998	0.004624331182782623	374/9048/779/785/59285/59283/1147/1435/1649/1843/11221/1844/1846/1847/1850/1956/2247/2264/1647/4616/10912/2668/3303/3304/3552/3556/4254/5607/1326/4137/4803/4804/3164/5228/5321/8605/5801/5881/25780/6196/10454/7124/7157	43
hsa00260	Glycine, serine and threonine metabolism	11/628	41/8542	1.2784713312282922e-4	0.015081623294932435	0.013512983278040966	189/314/8639/669/875/55349/2593/9380/4128/29968/6472	11
hsa04060	Cytokine-cytokine receptor interaction	40/628	298/8542	1.3465735084761102e-4	0.015081623294932435	0.013512983278040966	130399/94/654/6364/6367/6348/23529/1270/1435/1437/1440/6376/6374/3576/7852/9518/3587/3592/3598/8809/3552/7850/3556/51561/56300/3566/3570/3574/3624/3625/83729/3977/4050/4803/4804/7124/7133/27242/3604/8744	40
hsa04151	PI3K-Akt signaling pathway	45/628	362/8542	3.1386763970370527e-4	0.025495530693634215	0.022843739907203592	374/9048/1147/1278/1287/9586/1435/1440/1956/2247/2264/2335/2668/2791/54331/2786/2788/2997/7184/3566/3570/3574/3675/3679/3690/4254/3909/3918/10319/9170/4803/4804/3164/5106/5228/8503/28227/6446/23678/6696/7057/7058/7060/3371/7157	45
hsa04668	TNF signaling pathway	20/628	119/8542	3.842518791051155e-4	0.025495530693634215	0.022843739907203592	330/6364/1147/9586/1435/1437/6376/6374/1906/8809/182/1326/4314/8503/8737/10454/7124/7128/7133/7185	20
hsa04148	Efferocytosis	24/628	157/8542	4.552773338148967e-4	0.025495530693634215	0.022843739907203592	19/575/384/51761/558/100133941/6376/1844/1846/1847/1850/51454/3690/4776/4953/5029/5734/64284/1901/6446/10326/6513/23166/7057	24
hsa05217	Basal cell carcinoma	13/628	63/8542	5.495345289988942e-4	0.026377657391946925	0.02363411658551635	10297/2535/8322/7855/1647/4616/10912/6608/6932/7157/51384/7473/81029	13
hsa05418	Fluid shear stress and atherosclerosis	21/628	141/8542	0.0014218137856656873	0.05971617899795887	0.05350509772373507	1147/1843/1906/2817/3162/7184/3552/7850/3690/10365/5607/4688/4880/8503/5327/5881/6383/8878/7124/7157/59341	21
hsa04550	Signaling pathways regulating pluripotency of stem cells	21/628	144/8542	0.001859668406326902	0.069427620502871	0.06220645195432677	130399/10297/2247/2264/2535/8322/7855/3398/3399/3624/3625/83729/3670/9314/3977/8503/6926/6932/51384/7473/81029	21
hsa04350	TGF-beta signaling pathway	17/628	108/8542	0.0021555677307727463	0.07242707575396427	0.06489393378957951	130399/25805/654/1875/10468/3398/3399/3624/3625/83729/9241/56963/6500/7037/7057/79875/7124	17
hsa04640	Hematopoietic cell lineage	16/628	100/8542	0.0024250653494568663	0.07328896405709433	0.0656661770686998	290/100133941/1435/1437/1440/2209/3552/7850/3566/3570/3574/3675/3690/4254/7037/7124	16
hsa05224	Breast cancer	21/628	148/8542	0.0026174630020390833	0.07328896405709433	0.0656661770686998	10297/28514/54567/1956/2247/10023/2535/8322/7855/1647/4616/10912/3280/182/8503/53358/6932/7157/51384/7473/81029	21
hsa05222	Small cell lung cancer	15/628	93/8542	0.00302193023724819	0.07810527382426091	0.06998154233627388	330/1147/1164/1287/2335/1647/4616/10912/3675/3909/3918/10319/8503/7157/7185	15
hsa04310	Wnt signaling pathway	23/628	174/8542	0.0042071863157919194	0.08720514255200869	0.07813493348958171	10297/25805/56998/23002/22943/10023/2535/8322/7855/2239/4163/4776/5330/5881/6500/6907/6932/7090/7157/81839/51384/7473/81029	23
hsa04934	Cushing syndrome	21/628	155/8542	0.004567563068820187	0.08720514255200869	0.07813493348958171	109/111/113/185/196/10297/779/9586/1583/1956/2535/8322/7855/3164/5330/51655/6932/54554/51384/7473/81029	21
hsa04724	Glutamatergic synapse	17/628	116/8542	0.0046214903606975714	0.08720514255200869	0.07813493348958171	109/111/113/2744/2791/54331/2786/2788/2912/2918/9454/5321/8605/5330/50944/85358/6507	17
hsa00360	Phenylalanine metabolism	5/628	16/8542	0.004666073999833779	0.08720514255200869	0.07813493348958171	221/314/8639/259307/4128	5
hsa00250	Alanine, aspartate and glutamate metabolism	8/628	37/8542	0.00467170406528618	0.08720514255200869	0.07813493348958171	189/7915/440/2571/9945/2744/259307/284716	8
hsa04512	ECM-receptor interaction	14/628	89/8542	0.005165472790873216	0.08859821563094825	0.07938311300266666	1278/1287/2335/3675/3679/3690/3909/3918/10319/6696/7057/7058/7060/3371	14
hsa05202	Transcriptional misregulation in cancer	25/628	198/8542	0.005342585244672991	0.08859821563094825	0.07938311300266666	597/604/330/1437/3576/1649/2115/2209/2313/1647/4616/10912/8091/3398/7850/4291/4314/4804/8013/7849/5327/30012/7157/7185/51384	25
hsa04750	Inflammatory mediator regulation of TRP channels	15/628	99/8542	0.005537388476934265	0.08859821563094825	0.07938311300266666	109/111/113/9311/55515/3556/4803/5029/8503/5321/8605/5330/5734/51393/59341	15
hsa04015	Rap1 signaling pathway	26/628	212/8542	0.00667578740216151	0.10195748032392124	0.09135288024010486	109/111/113/64411/1435/9732/1956/2247/2264/3690/4254/9170/4803/4804/5028/5216/5228/8503/5330/5881/5909/25780/83593/23094/7057/7074	26
hsa05165	Human papillomavirus infection	37/628	333/8542	0.007243042027374278	0.10581139657381554	0.09480595056425829	10297/534/1147/1278/1287/9586/1740/1956/2335/2535/8322/7855/3280/54626/3675/3679/3690/182/3909/3918/10319/55534/8503/28227/5734/6696/6908/6932/7057/7058/7060/3371/7124/7157/51384/7473/81029	37
hsa05146	Amoebiasis	15/628	103/8542	0.00800194367815843	0.10892478684495438	0.09759551703526614	384/1278/1287/1437/3576/2335/3592/7850/3909/3918/10319/8503/5330/5269/7124	15
hsa04115	p53 signaling pathway	12/628	75/8542	0.008104522830725772	0.10892478684495438	0.09759551703526614	575/901/3732/1647/4616/10912/56475/50484/27244/55240/7057/7157	12
hsa04657	IL-17 signaling pathway	14/628	95/8542	0.009220043506383167	0.11409423678370781	0.10222729235632967	6364/1147/1437/1440/6374/3576/1673/2354/7184/3934/4312/4314/7124/7128	14
hsa05323	Rheumatoid arthritis	14/628	95/8542	0.009220043506383167	0.11409423678370781	0.10222729235632967	534/6364/6348/1435/1437/1513/6374/3576/3552/51561/4050/4312/4314/7124	14
hsa04921	Oxytocin signaling pathway	20/628	155/8542	0.009507853065308984	0.11409423678370781	0.10222729235632967	109/111/113/779/785/59285/59283/57172/1938/29904/1956/3768/5607/4776/5021/5321/8605/5330/5565/5997	20
hsa04216	Ferroptosis	8/628	42/8542	0.010330610263239719	0.11969258787753605	0.1072433588125793	2512/2730/3162/6303/64116/55240/7037/7157	8
hsa04913	Ovarian steroidogenesis	9/628	52/8542	0.01255934899689278	0.1381234304603029	0.12375720899638668	109/111/113/8644/654/1583/1545/5321/8605	9
hsa04072	Phospholipase D signaling pathway	19/628	149/8542	0.012743530786516041	0.1381234304603029	0.12375720899638668	109/111/113/56895/55326/185/3576/9162/1956/2912/2918/4254/9170/8503/5321/8605/5330/8613/53358	19
hsa04068	FoxO signaling pathway	17/628	133/8542	0.01747244400564434	0.18346066205926556	0.16437891400046978	604/901/1147/1956/1647/4616/10912/9454/10365/5106/8503/10769/5565/5896/1901/6446/23678	17
hsa00760	Nicotinate and nicotinamide metabolism	7/628	38/8542	0.01914332780090656	0.19491388306377588	0.17464088520125284	55191/10135/4837/4907/4860/23098/23408	7
hsa04064	NF-kappa B signaling pathway	14/628	105/8542	0.021115979056489025	0.20489351696133737	0.1835825371270128	597/330/1147/3576/1647/4616/10912/4050/8737/10454/114609/7124/7128/7185	14
hsa04210	Apoptosis	17/628	136/8542	0.021343074683472643	0.20489351696133737	0.1835825371270128	597/330/1147/1513/1520/1649/9451/1647/4616/10912/4803/143/8503/8737/7124/7157/7185	17
hsa05225	Hepatocellular carcinoma	20/628	170/8542	0.024266262212692916	0.2264851139851339	0.2029283916032215	10297/57492/1956/10023/2535/8322/7855/1647/4616/10912/3162/8503/53358/6601/6932/7157/7296/51384/7473/81029	20
hsa05163	Human cytomegalovirus infection	25/628	226/8542	0.025709559565263593	0.23347059497104233	0.20918731253671088	109/111/113/6348/1147/9586/6376/3576/7852/1956/2791/54331/2786/2788/3587/3570/3690/4776/8503/5330/5734/5881/8737/7124/7157	25
hsa05226	Gastric cancer	18/628	150/8542	0.026426618945502654	0.23366694646549718	0.2093632415073063	5243/10297/1956/2247/10023/2535/8322/7855/1647/4616/10912/8503/53358/6932/7157/51384/7473/81029	18
hsa05144	Malaria	8/628	50/8542	0.028103718968897535	0.23775163691032444	0.21302308319659394	1440/3576/3592/6383/7057/7058/7060/7124	8
hsa04926	Relaxin signaling pathway	16/628	130/8542	0.02849098130096655	0.23775163691032444	0.21302308319659394	109/111/113/1278/1287/9586/1906/1956/2791/54331/2786/2788/4312/8503/5330/53358	16
hsa04727	GABAergic synapse	12/628	89/8542	0.02901136045631935	0.23775163691032444	0.21302308319659394	109/111/113/779/2564/2570/2571/2744/2791/54331/2786/2788	12
hsa04061	Viral protein interaction with cytokine and cytokine receptor	13/628	100/8542	0.030909268800499393	0.24727415040399514	0.2215551598231285	6364/6367/6348/1435/6376/6374/3576/7852/3587/8809/3570/7124/7133	13
hsa04916	Melanogenesis	13/628	101/8542	0.03319377128344318	0.25859622845400115	0.231699628251392	109/111/113/1906/2535/8322/7855/4254/5330/6932/51384/7473/81029	13
hsa04820	Cytoskeleton in muscle cells	25/628	232/8542	0.033967078540254325	0.25859622845400115	0.231699628251392	270/287/1302/1278/1287/1466/23002/2318/2335/3675/3679/3690/22795/9260/5339/6383/9672/6712/51332/7057/7058/7060/84675/84676/165904	25
hsa00270	Cysteine and methionine metabolism	8/628	52/8542	0.03467181394461489	0.25859622845400115	0.231699628251392	191/262/875/2730/259307/4143/4357/29968	8
hsa04710	Circadian rhythm	6/628	34/8542	0.03540305508596445	0.25859622845400115	0.231699628251392	1408/4783/9572/5187/5565/6500	6
hsa04510	Focal adhesion	22/628	203/8542	0.042357451542382234	0.3028107174093708	0.2713153671023812	330/1278/1287/1956/2012/2335/3675/3679/3690/3909/3918/10319/29780/5228/8503/5881/53358/6696/7057/7058/7060/3371	22
hsa04062	Chemokine signaling pathway	21/628	193/8542	0.04490429624715413	0.3143300737300789	0.28163659488346665	109/111/113/6364/6367/6348/1147/6376/6374/3576/7852/2791/54331/2786/2788/8503/5330/57580/5881/53358/7074	21
hsa04927	Cortisol synthesis and secretion	9/628	65/8542	0.047059155956844616	0.3226913551326488	0.28912821919779935	109/111/113/185/779/9586/1583/3164/5330	9
hsa04915	Estrogen signaling pathway	16/628	139/8542	0.048426612399335815	0.32542683532353667	0.2915791820254746	109/111/113/9586/1956/9687/7184/3303/3304/3861/3868/3872/3885/8503/5330/53358	16
hsa05216	Thyroid cancer	6/628	37/8542	0.050889120283524235	0.330373696996023	0.2960115204914241	1647/4616/10912/7849/6932/7157	6
hsa04371	Apelin signaling pathway	16/628	140/8542	0.05112926263033689	0.330373696996023	0.2960115204914241	109/111/113/185/2791/54331/2786/2788/9759/182/10365/5327/5330/5565/6696/7350	16
hsa01523	Antifolate resistance	5/628	30/8542	0.06525761389230918	0.40040292401328653	0.35875700585150355	1147/2352/6472/6573/7124	5
hsa00480	Glutathione metabolism	8/628	59/8542	0.06554214529979392	0.40040292401328653	0.35875700585150355	290/79094/2730/2678/2882/3418/4953/50484	8
hsa05213	Endometrial cancer	8/628	59/8542	0.06554214529979392	0.40040292401328653	0.35875700585150355	10297/1956/1647/4616/10912/8503/6932/7157	8
hsa05145	Toxoplasmosis	13/628	112/8542	0.0667496390796556	0.40049783447793363	0.358842044676344	330/1147/3303/3304/3587/3592/3909/3918/10319/10105/8651/10454/7124	13
hsa05205	Proteoglycans in cancer	21/628	204/8542	0.07252068492614247	0.42475020086502996	0.38057192182768973	287/1278/1956/2247/2335/2535/8322/7855/2817/3690/8503/6383/6608/7057/7074/7124/7157/117581/51384/7473/81029	21
hsa00410	beta-Alanine metabolism	5/628	31/8542	0.07331997514932065	0.42475020086502996	0.38057192182768973	221/314/8639/2571/23417	5
hsa05219	Bladder cancer	6/628	41/8542	0.07710261235172204	0.43909284322336617	0.3934227855948707	3576/1956/4312/11186/7057/7157	6
hsa04360	Axon guidance	19/628	184/8542	0.08249528832907162	0.45039564368986185	0.403549981501568	7852/1947/1949/2043/2048/2049/3897/4776/8503/5362/5881/56963/27289/7869/10501/6608/57522/54961/81029	19
hsa04330	Notch signaling pathway	8/628	62/8542	0.08274158101200578	0.45039564368986185	0.403549981501568	28514/54567/23220/3280/182/55534/441478/7090	8
hsa04725	Cholinergic synapse	13/628	116/8542	0.08310871996658166	0.45039564368986185	0.403549981501568	43/109/111/113/779/9586/2791/54331/2786/2788/3768/8503/5330	13
hsa05223	Non-small cell lung cancer	9/628	73/8542	0.08575125819852432	0.457340043725463	0.40977209431542116	1956/1647/4616/10912/3800/8503/11186/83593/7157	9
hsa01232	Nucleotide metabolism	10/628	85/8542	0.09291157163267552	0.4877857510715465	0.4370511428773881	102157402/270/8623/954/4907/4860/50484/7084/7378/7498	10
hsa04918	Thyroid hormone synthesis	9/628	75/8542	0.09772327844336988	0.4877985108228438	0.43706257548663324	109/111/113/9586/2882/7184/3309/7849/5330	9
hsa03410	Base excision repair	6/628	44/8542	0.10093156779266059	0.4877985108228438	0.43706257548663324	328/4350/4595/143/5425/6996	6
hsa04929	GnRH secretion	8/628	65/8542	0.10235998824120068	0.4877985108228438	0.43706257548663324	779/2796/610/57657/3814/8503/5330/6696	8
hsa04380	Osteoclast differentiation	15/628	143/8542	0.10270404374699	0.4877985108228438	0.43706257548663324	1147/1435/1513/2209/2354/3552/3690/4688/126014/8503/10326/8651/8878/10454/7124	15
hsa04620	Toll-like receptor signaling pathway	12/628	109/8542	0.10319347319135917	0.4877985108228438	0.43706257548663324	6348/1147/1513/3576/3592/1326/8503/8737/6696/10454/114609/7124	12
hsa04925	Aldosterone synthesis and secretion	11/628	98/8542	0.10415830830175016	0.4877985108228438	0.43706257548663324	109/111/113/185/779/57172/9586/1583/3164/4929/5330	11
hsa05215	Prostate cancer	11/628	98/8542	0.10415830830175016	0.4877985108228438	0.43706257548663324	1147/9586/1956/7184/7850/4314/4824/8503/5327/6932/7157	11
hsa05210	Colorectal cancer	10/628	87/8542	0.10452825231918081	0.4877985108228438	0.43706257548663324	10297/374/1956/1647/4616/10912/8503/5881/6932/7157	10
hsa04014	Ras signaling pathway	23/628	238/8542	0.10668703634058686	0.49105266041694773	0.4399782608998968	1147/1435/1956/2247/2264/2791/54331/2786/2788/4254/4803/4804/5228/8503/5321/8605/5881/22821/25780/11186/83593/53358/7074	23
hsa04630	JAK-STAT signaling pathway	17/628	168/8542	0.1107866453879677	0.503031254734556	0.4507109613223153	23529/1270/1437/1440/1956/3587/3592/3598/51561/3566/3570/3574/3977/8503/8651/8835/9655	17
hsa05417	Lipid and atherosclerosis	21/628	216/8542	0.11379687880355067	0.509810017039907	0.4567846643903929	19/6348/1147/3576/1649/9451/7184/3303/3304/3309/3592/4312/4314/4688/8503/5330/5452/10454/114609/7124/7157	21
hsa00350	Tyrosine metabolism	5/628	36/8542	0.12116753728877253	0.5234556352410512	0.4690110015004407	221/314/8639/259307/4128	5
hsa04933	AGE-RAGE signaling pathway in diabetic complications	11/628	101/8542	0.12182611956475185	0.5234556352410512	0.4690110015004407	185/1278/1287/3576/1906/2335/3552/50507/8503/5330/7124	11
hsa04145	Phagosome	16/628	159/8542	0.1234114534291222	0.5234556352410512	0.4690110015004407	534/11151/1520/2209/3690/9902/4688/55176/23480/7037/7057/7058/7060/203068/7280/10381	16
hsa00910	Nitrogen metabolism	3/628	17/8542	0.1246322941050122	0.5234556352410512	0.4690110015004407	771/760/768	3
hsa03273	Virion - Lassa virus and SFTS virus	3/628	17/8542	0.1246322941050122	0.5234556352410512	0.4690110015004407	5097/5099/7037	3
hsa05032	Morphine addiction	10/628	91/8542	0.13014728777667603	0.5398702307773228	0.4837183145435912	109/111/113/2564/2570/2791/54331/2786/2788/5144	10
hsa00650	Butanoate metabolism	4/628	27/8542	0.13271729662481627	0.5438172154382716	0.4872547732310328	7915/622/2571/3157	4
hsa00564	Glycerophospholipid metabolism	11/628	103/8542	0.13447925816306044	0.5443979607564856	0.48777511521414435	43/56895/55326/1040/9162/55500/84803/56261/5321/8605/8613	11
hsa04726	Serotonergic synapse	12/628	115/8542	0.13772959367950216	0.5444369820742674	0.4878100779236857	111/779/1843/2791/54331/2786/2788/4128/5321/8605/5330/5742	12
hsa04928	Parathyroid hormone synthesis, secretion and action	12/628	115/8542	0.13772959367950216	0.5444369820742674	0.4878100779236857	109/111/113/9586/1594/1956/4324/4929/5144/5330/6446/7421	12
hsa05414	Dilated cardiomyopathy	11/628	105/8542	0.14781321696022937	0.5775028011469426	0.5174367203258947	109/111/113/779/785/59285/59283/3675/3679/3690/7124	11
hsa00670	One carbon pool by folate	5/628	39/8542	0.15537699429675064	0.5992088798604553	0.5368851492484029	191/875/55349/4143/6472	5
hsa00330	Arginine and proline metabolism	6/628	50/8542	0.1585645729890894	0.5992088798604553	0.5368851492484029	262/384/2593/4128/4953/6303	6
hsa04978	Mineral absorption	7/628	61/8542	0.1587190187725611	0.5992088798604553	0.5368851492484029	1181/2512/3162/4494/4501/7779/7421	7
hsa05207	Chemical carcinogenesis - receptor activation	20/628	215/8542	0.16334636087035817	0.6062186868792472	0.5431658660634858	109/111/113/196/604/779/993/9586/1545/28514/54567/1956/2247/7184/182/9314/85315/8503/6196/7421	20
hsa00920	Sulfur metabolism	2/628	10/8542	0.16418422769646276	0.6062186868792472	0.5431658660634858	4357/6821	2
hsa04213	Longevity regulating pathway - multiple species	7/628	62/8542	0.1683888744875408	0.614985454650149	0.5510208020988178	109/111/113/3303/3304/8503/5565	7
hsa04713	Circadian entrainment	10/628	97/8542	0.17424296945041146	0.6178398590721401	0.5535783198453385	109/111/113/2791/54331/2786/2788/5187/5330/51655	10
hsa04931	Insulin resistance	11/628	109/8542	0.1764342881360565	0.6178398590721401	0.5535783198453385	9586/9945/2997/5106/8503/5507/5565/5837/6196/6513/7124	11
hsa00590	Arachidonic acid metabolism	7/628	63/8542	0.17831078013943108	0.6178398590721401	0.5535783198453385	8644/113612/2678/5321/8605/9536/5742	7
hsa04218	Cellular senescence	15/628	157/8542	0.1783644831249928	0.6178398590721401	0.5535783198453385	993/3576/1875/1647/4616/10912/3552/4776/8503/83593/293/8878/7157/59341/678	15
hsa04390	Hippo signaling pathway	15/628	157/8542	0.1783644831249928	0.6178398590721401	0.5535783198453385	10297/374/330/654/1740/2535/8322/7855/3398/11186/6932/8463/51384/7473/81029	15
hsa04070	Phosphatidylinositol signaling system	10/628	98/8542	0.1822071354900322	0.6208994026330313	0.5563196402037812	1040/9162/3612/8821/253430/8776/55613/55300/8503/5330	10
hsa01230	Biosynthesis of amino acids	8/628	75/8542	0.18417454769909725	0.6208994026330313	0.5563196402037812	226/384/440/875/3418/4143/29968/6472	8
hsa04270	Vascular smooth muscle contraction	13/628	134/8542	0.18527287034182996	0.6208994026330313	0.5563196402037812	109/111/113/133/185/779/1906/1909/4879/4880/5321/8605/5330	13
hsa01522	Endocrine resistance	10/628	99/8542	0.19033484164100561	0.6208994026330313	0.5563196402037812	109/111/113/28514/54567/1956/182/8503/53358/7157	10
hsa05410	Hypertrophic cardiomyopathy	10/628	99/8542	0.19033484164100561	0.6208994026330313	0.5563196402037812	779/785/59285/59283/1906/3675/3679/3690/5565/7124	10
hsa03060	Protein export	4/628	31/8542	0.19033523354524473	0.6208994026330313	0.5563196402037812	3309/5018/55176/23480	4
hsa05214	Glioma	8/628	76/8542	0.19360052828600832	0.6254786298471038	0.5604225818805504	57172/1956/1647/4616/10912/8503/53358/7157	8
hsa05212	Pancreatic cancer	8/628	77/8542	0.20322243367406123	0.6503117877569959	0.5826728424138498	1147/1956/1647/4616/10912/8503/5881/7157	8
hsa05133	Pertussis	8/628	78/8542	0.21303132115736956	0.6686334101749404	0.5990888324249153	716/6374/3576/3592/3552/51561/114609/7124	8
hsa04211	Longevity regulating pathway	9/628	90/8542	0.214910369382075	0.6686334101749404	0.5990888324249153	109/111/113/9586/79813/8503/5565/27244/7157	9
hsa04611	Platelet activation	12/628	126/8542	0.21491788184194513	0.6686334101749404	0.5990888324249153	109/111/113/1278/83706/3690/5028/8503/5321/8605/5330/5742	12
hsa03022	Basal transcription factors	5/628	44/8542	0.21977435969683176	0.6774695858544539	0.6070059572505445	2959/6884/6877/10629/6908	5
hsa05134	Legionellosis	6/628	56/8542	0.22730540278149702	0.6906545285080762	0.6188195336883138	1195/3576/3303/3304/3592/7124	6
hsa00230	Purine metabolism	12/628	128/8542	0.23063878654561892	0.6906545285080762	0.6188195336883138	109/111/113/102157402/270/954/4907/5144/5198/4860/50484/7498	12
hsa02010	ABC transporters	5/628	45/8542	0.23354064273762581	0.6906545285080762	0.6188195336883138	19/21/24/5243/10060	5
hsa04540	Gap junction	9/628	92/8542	0.2336664954271054	0.6906545285080762	0.6188195336883138	109/111/113/1956/5607/5330/203068/7280/10381	9
hsa00900	Terpenoid backbone biosynthesis	3/628	23/8542	0.23692403945527585	0.6906545285080762	0.6188195336883138	3156/3157/3422	3
hsa04964	Proximal tubule bicarbonate reclamation	3/628	23/8542	0.23692403945527585	0.6906545285080762	0.6188195336883138	760/2744/5106	3
hsa04022	cGMP-PKG signaling pathway	15/628	166/8542	0.23844025388969295	0.6906545285080762	0.6188195336883138	109/111/113/151/185/779/9586/1909/4776/4879/4880/5330/10105/5997/293	15
hsa04924	Renin secretion	7/628	69/8542	0.2424969339973847	0.6926760046562583	0.6206307560516601	111/185/779/1906/1909/5330/5734	7
hsa04912	GnRH signaling pathway	9/628	93/8542	0.24326121592094788	0.6926760046562583	0.6206307560516601	109/111/113/779/1956/2796/5321/8605/5330	9
hsa04810	Regulation of actin cytoskeleton	20/628	232/8542	0.2597188904945487	0.7308504752516364	0.6548346990036591	10297/50649/7852/26999/1956/89846/2247/2264/2335/128239/3675/3679/3690/9170/5216/8503/5881/28984/54961/7074	20
hsa04930	Type II diabetes mellitus	5/628	47/8542	0.26175266382554585	0.7308504752516364	0.6548346990036591	3099/8503/8651/8835/7124	5
hsa04923	Regulation of lipolysis in adipocytes	6/628	59/8542	0.2647704419531448	0.7308504752516364	0.6548346990036591	51099/109/111/113/8503/5742	6
hsa05230	Central carbon metabolism in cancer	7/628	71/8542	0.26536832732351084	0.7308504752516364	0.6548346990036591	1956/2744/3099/3418/8503/6513/7157	7
hsa00533	Glycosaminoglycan biosynthesis - keratan sulfate	2/628	14/8542	0.27523786722425103	0.744557719340746	0.6671162522915205	10678/93010	2
hsa04622	RIG-I-like receptor signaling pathway	7/628	72/8542	0.2770219584805799	0.744557719340746	0.6671162522915205	1147/3576/3592/57506/79671/8737/7124	7
hsa04217	Necroptosis	14/628	159/8542	0.279510520001005	0.744557719340746	0.6671162522915205	330/79643/2512/3552/5321/8605/5837/8737/100526767/55072/293/8878/7124/7128	14
hsa04152	AMPK signaling pathway	11/628	122/8542	0.2846130920404457	0.744557719340746	0.6671162522915205	9586/1938/29904/2997/3156/23417/5106/5208/8503/28227/5565	11
hsa00562	Inositol phosphate metabolism	7/628	73/8542	0.28880292028611904	0.744557719340746	0.6671162522915205	3612/8821/253430/8776/55613/55300/5330	7
hsa05218	Melanoma	7/628	73/8542	0.28880292028611904	0.744557719340746	0.6671162522915205	1956/2247/1647/4616/10912/8503/7157	7
hsa04066	HIF-1 signaling pathway	10/628	110/8542	0.28889385545270996	0.744557719340746	0.6671162522915205	226/1906/1956/112399/3099/3162/3570/8503/6513/7037	10
hsa05166	Human T-cell leukemia virus 1 infection	19/628	224/8542	0.29040257030025357	0.744557719340746	0.6671162522915205	109/111/113/10393/1147/9586/1437/7850/4085/4487/4776/8503/293/6513/6908/7124/7157/8295/7538	19
hsa05030	Cocaine addiction	5/628	49/8542	0.2906960951199116	0.744557719340746	0.6671162522915205	111/9586/2354/2912/4128	5
hsa04911	Insulin secretion	8/628	86/8542	0.297071170271019	0.744557719340746	0.6671162522915205	109/111/113/779/9586/5330/5864/6513	8
hsa05412	Arrhythmogenic right ventricular cardiomyopathy	8/628	86/8542	0.297071170271019	0.744557719340746	0.6671162522915205	779/785/59285/59283/3675/3679/3690/6932	8
hsa04914	Progesterone-mediated oocyte maturation	10/628	111/8542	0.2985203404122949	0.744557719340746	0.6671162522915205	109/111/113/10393/993/22849/80315/4085/8503/6196	10
hsa05132	Salmonella infection	21/628	251/8542	0.299152655092264	0.744557719340746	0.6671162522915205	64746/113146/55207/330/1147/3576/26999/7184/3800/5216/5420/388/8737/6500/10454/6932/114609/7124/203068/7280/10381	21
hsa05231	Choline metabolism in cancer	9/628	99/8542	0.30335460043664975	0.747099156120532	0.6693933541681458	9162/1956/56261/8503/5321/8605/8613/5881/57153	9
hsa00520	Amino sugar and nucleotide sugar metabolism	4/628	38/8542	0.30462078687057403	0.747099156120532	0.6693933541681458	9945/3099/5238/5973	4
hsa04020	Calcium signaling pathway	21/628	254/8542	0.3185746117947223	0.7683949575015607	0.6884741787138043	109/113/185/779/57172/7852/1909/1956/2247/2264/2668/4776/4803/4923/93129/5021/5330/10105/5724/293/53373	21
hsa00062	Fatty acid elongation	3/628	27/8542	0.3189377150944084	0.7683949575015607	0.6884741787138043	10449/83401/6785	3
hsa04979	Cholesterol metabolism	5/628	51/8542	0.3201645656256503	0.7683949575015607	0.6884741787138043	19/51129/348/29116/114879	5
hsa03320	PPAR signaling pathway	7/628	76/8542	0.3247745234796583	0.7739307793557815	0.6934342195982253	51129/1376/3157/10873/4312/5106/7350	7
hsa05150	Staphylococcus aureus infection	9/628	102/8542	0.33464634015853717	0.7870369884992083	0.7051772516001679	716/1673/2209/3861/3868/3872/3885/5724/6404	9
hsa05220	Chronic myeloid leukemia	7/628	77/8542	0.33692973246021796	0.7870369884992083	0.7051772516001679	1147/1647/4616/10912/8503/53358/7157	7
hsa00500	Starch and sucrose metabolism	4/628	40/8542	0.33879901367122334	0.7870369884992083	0.7051772516001679	2997/3099/283209/5837	4
hsa00790	Folate biosynthesis	3/628	28/8542	0.3396439384892417	0.7870369884992083	0.7051772516001679	8644/55034/4337	3
hsa01200	Carbon metabolism	10/628	116/8542	0.34773279700403537	0.8002617794065471	0.7170265316737859	189/226/9563/3099/3418/10873/4967/25796/29968/6472	10
hsa05010	Alzheimer disease	31/628	391/8542	0.3555716938716663	0.8070854654379923	0.7231404859500807	10297/348/23621/25825/779/1147/1435/1649/22943/9451/10023/2535/8322/7855/3552/3800/4137/56901/50507/8503/5330/10105/293/64116/7124/203068/7280/10381/51384/7473/81029	31
hsa05321	Inflammatory bowel disease	6/628	66/8542	0.35688331766726883	0.8070854654379923	0.7231404859500807	3592/8809/3552/51561/3566/7124	6
hsa00430	Taurine and hypotaurine metabolism	2/628	17/8542	0.3587032690231896	0.8070854654379923	0.7231404859500807	2571/2678	2
hsa04744	Phototransduction	3/628	29/8542	0.3603060113562465	0.8070854654379923	0.7231404859500807	2979/6295/9187	3
hsa00010	Glycolysis / Gluconeogenesis	6/628	67/8542	0.37031820374174984	0.8240193142862777	0.738313044755249	221/226/669/130589/3099/5106	6
hsa04150	mTOR signaling pathway	13/628	158/8542	0.37794622119409504	0.8261359001324509	0.7402094844545142	534/1147/2535/8322/7855/8503/6196/10325/6446/7124/51384/7473/81029	13
hsa00020	Citrate cycle (TCA cycle)	3/628	30/8542	0.38086929144844983	0.8261359001324509	0.7402094844545142	3418/4967/5106	3
hsa00563	Glycosylphosphatidylinositol (GPI)-anchor biosynthesis	3/628	30/8542	0.38086929144844983	0.8261359001324509	0.7402094844545142	5277/9091/128869	3
hsa05221	Acute myeloid leukemia	6/628	68/8542	0.38377101322499996	0.8261359001324509	0.7402094844545142	597/1147/1437/2209/8503/6932	6
hsa04980	Cobalamin transport and metabolism	2/628	18/8542	0.38581363017976844	0.8261359001324509	0.7402094844545142	25974/7702	2
hsa04612	Antigen processing and presentation	7/628	81/8542	0.38602183428807973	0.8261359001324509	0.7402094844545142	972/1520/3303/3304/3309/8625/7124	7
hsa04514	Cell adhesion molecules	13/628	160/8542	0.39549586003624254	0.8322920247604617	0.7457253104056769	83692/9074/3897/5818/57555/4897/9379/5802/6383/9672/6404/26050/64115	13
hsa04664	Fc epsilon RI signaling pathway	6/628	69/8542	0.39722568743715414	0.8322920247604617	0.7457253104056769	1437/8503/5321/8605/5881/7124	6
hsa00030	Pentose phosphate pathway	3/628	31/8542	0.40128365479522266	0.8322920247604617	0.7457253104056769	226/9563/25796	3
hsa00630	Glyoxylate and dicarboxylate metabolism	3/628	31/8542	0.40128365479522266	0.8322920247604617	0.7457253104056769	189/9380/6472	3
hsa04981	Folate transport and metabolism	3/628	31/8542	0.40128365479522266	0.8322920247604617	0.7457253104056769	2352/6472/6573	3
hsa04940	Type I diabetes mellitus	4/628	44/8542	0.40725172072354443	0.836266613983552	0.7492865025040598	2571/3592/3552/7124	4
hsa04935	Growth hormone synthesis, secretion and action	10/628	122/8542	0.4082241476788162	0.836266613983552	0.7492865025040598	109/111/113/779/9586/8503/5330/53358/8651/8835	10
hsa04920	Adipocytokine signaling pathway	6/628	70/8542	0.4106666407954943	0.836266613983552	0.7492865025040598	1147/5106/5565/6513/7124/7133	6
hsa04723	Retrograde endocannabinoid signaling	12/628	149/8542	0.4148793055281096	0.8397557027556917	0.7524126910655634	109/111/113/779/2564/2570/2791/54331/2786/2788/56901/5330	12
hsa00240	Pyrimidine metabolism	5/628	58/8542	0.42464833548360204	0.8543822797753908	0.7655179574428628	8623/4907/50484/7084/7378	5
hsa00100	Steroid biosynthesis	2/628	20/8542	0.4384231989201407	0.8725863335950458	0.7818286071684933	1594/7108	2
hsa01210	2-Oxocarboxylic acid metabolism	3/628	33/8542	0.44148713306892196	0.8725863335950458	0.7818286071684933	189/3418/4967	3
hsa04130	SNARE interactions in vesicular transport	3/628	33/8542	0.44148713306892196	0.8725863335950458	0.7818286071684933	8676/112755/6843	3
hsa04081	Hormone signaling	17/628	219/8542	0.44439805984536807	0.8732032053101969	0.7823813180410912	109/111/113/151/185/2791/54331/2786/2788/2796/3690/4879/4880/4883/5021/8503/5330	17
hsa00514	Other types of O-glycan biosynthesis	4/628	47/8542	0.45769998517455424	0.8941115989456407	0.8011150291304926	2591/50614/29954/152002	4
hsa00051	Fructose and mannose metabolism	3/628	34/8542	0.461197600228866	0.8956012079859458	0.8024497038971818	226/3099/5208	3
hsa00532	Glycosaminoglycan biosynthesis - chondroitin sulfate / dermatan sulfate	2/628	21/8542	0.4637934827070076	0.8956012079859458	0.8024497038971818	126792/51363	2
hsa05152	Tuberculosis	14/628	182/8542	0.47064913484484494	0.9036463389021022	0.8096580605451166	972/11151/1520/1594/2209/3587/3592/3552/51561/9902/8625/114609/7124/7421	14
hsa05167	Kaposi sarcoma-associated herpesvirus infection	15/628	196/8542	0.4749615906566236	0.9067448548899177	0.8124342998073824	1147/1437/3576/2247/2791/54331/2786/2788/4277/4776/8503/57580/6932/7157/7538	15
hsa04141	Protein processing in endoplasmic reticulum	13/628	170/8542	0.4834690707788496	0.9177717953767992	0.822314327937859	1649/54788/9451/9709/7184/3303/3304/3309/10808/55176/23480/6500/55432	13
hsa00340	Histidine metabolism	2/628	22/8542	0.4884752465870902	0.91864885090671	0.8231001609001224	221/4128	2
hsa04971	Gastric acid secretion	6/628	76/8542	0.49021825214431825	0.91864885090671	0.8231001609001224	109/111/113/760/9992/5330	6
hsa04936	Alcoholic liver disease	11/628	144/8542	0.4932699668105456	0.91864885090671	0.8231001609001224	1147/3576/3592/23417/50507/5565/8737/10454/6932/114609/7124	11
hsa04976	Bile secretion	7/628	90/8542	0.49590356389126045	0.91864885090671	0.8231001609001224	5243/109/111/113/760/3156/6513	7
hsa00140	Steroid hormone biosynthesis	5/628	63/8542	0.4976014609078012	0.91864885090671	0.8231001609001224	1645/8644/1583/1545/374875	5
hsa04728	Dopaminergic synapse	10/628	132/8542	0.5087135106392795	0.9243569458588239	0.8282145567532069	111/9586/2791/54331/2786/2788/3800/4128/5330/28227	10
hsa00220	Arginine biosynthesis	2/628	23/8542	0.5124325044091675	0.9243569458588239	0.8282145567532069	384/2744	2
hsa04614	Renin-angiotensin system	2/628	23/8542	0.5124325044091675	0.9243569458588239	0.8282145567532069	185/290	2
hsa01250	Biosynthesis of nucleotide sugars	3/628	37/8542	0.5183756015312548	0.9243569458588239	0.8282145567532069	9945/3099/5238	3
hsa05143	African trypanosomiasis	3/628	37/8542	0.5183756015312548	0.9243569458588239	0.8282145567532069	3592/5330/7124	3
hsa05110	Vibrio cholerae infection	4/628	51/8542	0.5224840645636384	0.9243569458588239	0.8282145567532069	109/534/55176/23480	4
hsa00561	Glycerolipid metabolism	5/628	65/8542	0.5258195440499998	0.9243569458588239	0.8282145567532069	56895/55326/9162/84803/8613	5
hsa04721	Synaptic vesicle cycle	6/628	79/8542	0.5287146870907866	0.9243569458588239	0.8282145567532069	161/534/5864/6507/6536/112755	6
hsa05140	Leishmaniasis	6/628	79/8542	0.5287146870907866	0.9243569458588239	0.8282145567532069	2209/3592/3552/4688/10454/7124	6
hsa04621	NOD-like receptor signaling pathway	14/628	189/8542	0.5290802181872184	0.9243569458588239	0.8282145567532069	330/1147/3576/1673/57506/10135/79671/5330/8737/55072/10454/7124/7128/51393	14
hsa04658	Th1 and Th2 cell differentiation	7/628	93/8542	0.5313170042091949	0.9243569458588239	0.8282145567532069	1147/28514/54567/3592/3566/182/55534	7
hsa04922	Glucagon signaling pathway	8/628	107/8542	0.5337060937399162	0.9243569458588239	0.8282145567532069	9586/2997/5106/5330/5565/5837/150094/6513	8
hsa04960	Aldosterone-regulated sodium reabsorption	3/628	38/8542	0.5366974427878843	0.9247709783422008	0.828585525707611	23327/8503/6446	3
hsa01521	EGFR tyrosine kinase inhibitor resistance	6/628	80/8542	0.5412831284616064	0.927913934505611	0.8314015829216941	558/1956/2247/3570/8503/53358	6
hsa04910	Insulin signaling pathway	10/628	138/8542	0.5666927616423765	0.9624046872729977	0.862304951629315	2997/3099/5106/8503/5507/5565/5837/53358/8651/8835	10
hsa05162	Measles	10/628	139/8542	0.5760863903971596	0.9624046872729977	0.862304951629315	1147/9451/3303/3304/3592/3552/57506/8503/7128/7157	10
hsa04146	Peroxisome	6/628	83/8542	0.5780699296196923	0.9624046872729977	0.862304951629315	189/3418/23417/196743/5192/7498	6
hsa00592	alpha-Linolenic acid metabolism	2/628	26/8542	0.5797256280736558	0.9624046872729977	0.862304951629315	5321/8605	2
hsa04977	Vitamin digestion and absorption	2/628	26/8542	0.5797256280736558	0.9624046872729977	0.862304951629315	25974/6573	2
hsa05031	Amphetamine addiction	5/628	69/8542	0.5800269680233738	0.9624046872729977	0.862304951629315	111/23237/9586/2354/4128	5
hsa04261	Adrenergic signaling in cardiomyocytes	11/628	154/8542	0.5851644769692006	0.9624046872729977	0.862304951629315	109/111/113/185/779/785/59285/59283/9586/5330/28227	11
hsa05168	Herpes simplex virus 1 infection	13/628	182/8542	0.5852453914760385	0.9624046872729977	0.862304951629315	330/972/1147/9451/3592/3690/57506/5818/8503/5452/10454/7124/7157	13
hsa04144	Endocytosis	18/628	252/8542	0.5871814312231087	0.9624046872729977	0.862304951629315	161/64411/79643/7852/1956/2264/2352/3303/3304/3800/89853/23327/23550/84440/100526767/56904/7037/112936	18
hsa03265	Virion - Ebolavirus, Lyssavirus and Morbillivirus	1/628	12/8542	0.600265878729448	0.9740075544025171	0.8727010042578942	4804	1
hsa01040	Biosynthesis of unsaturated fatty acids	2/628	27/8542	0.6005886611119955	0.9740075544025171	0.8727010042578942	83401/6785	2
hsa00380	Tryptophan metabolism	3/628	42/8542	0.6058017404344898	0.9740075544025171	0.8727010042578942	1545/259307/4128	3
hsa04917	Prolactin signaling pathway	5/628	71/8542	0.6058558894944228	0.9740075544025171	0.8727010042578942	8503/53358/8651/8835/9655	5
hsa01212	Fatty acid metabolism	4/628	57/8542	0.612038373159387	0.9792613970550192	0.8774083946044344	10449/1376/83401/6785	4
hsa04966	Collecting duct acid secretion	2/628	28/8542	0.6206613320829766	0.9811377411897658	0.8790895801387	534/760	2
hsa00071	Fatty acid degradation	3/628	43/8542	0.6219712466470837	0.9811377411897658	0.8790895801387	10449/1376/113612	3
hsa04975	Fat digestion and absorption	3/628	43/8542	0.6219712466470837	0.9811377411897658	0.8790895801387	19/29881/8613	3
hsa04610	Complement and coagulation cascades	6/628	88/8542	0.6358835072980511	0.988082708185245	0.88531220094292	716/1191/5327/5265/5055/5270	6
hsa04962	Vasopressin-regulated water reabsorption	3/628	44/8542	0.6376824314707572	0.988082708185245	0.88531220094292	109/360/9586	3
hsa05130	Pathogenic Escherichia coli infection	14/628	203/8542	0.6388939640029823	0.988082708185245	0.88531220094292	1147/9074/3576/26999/9170/4641/55930/8737/10454/114609/7124/203068/7280/10381	14
hsa04392	Hippo signaling pathway - multiple species	2/628	29/8542	0.6399469113960677	0.988082708185245	0.88531220094292	11186/8463	2
hsa05142	Chagas disease	7/628	103/8542	0.6410774713820935	0.988082708185245	0.88531220094292	6348/1147/3576/3592/8503/5330/7124	7
hsa04370	VEGF signaling pathway	4/628	60/8542	0.6527171338544919	0.9961908519775203	0.8925770164961492	8503/5321/8605/5881	4
hsa04730	Long-term depression	4/628	60/8542	0.6527171338544919	0.9961908519775203	0.8925770164961492	2781/5321/8605/5330	4
hsa00591	Linoleic acid metabolism	2/628	30/8542	0.6584524556780407	0.9961908519775203	0.8925770164961492	5321/8605	2
hsa04137	Mitophagy - animal	7/628	105/8542	0.6611623809255567	0.9961908519775203	0.8925770164961492	285973/10370/9451/139341/79671/8878/7157	7
hsa04625	C-type lectin receptor signaling pathway	7/628	105/8542	0.6611623809255567	0.9961908519775203	0.8925770164961492	6367/1147/3592/51561/4776/8503/7124	7
hsa05131	Shigellosis	17/628	250/8542	0.6685095548612042	0.9999999999997304	0.8959899749371019	1147/1437/3576/1956/3099/5216/8503/5330/8737/55072/10325/6500/8878/10454/7124/7157/7335	17
hsa00620	Pyruvate metabolism	3/628	47/8542	0.6820347293691795	0.9999999999997304	0.8959899749371019	9380/10873/5106	3
hsa00604	Glycosphingolipid biosynthesis - ganglio series	1/628	15/8542	0.6822225597857678	0.9999999999997304	0.8959899749371019	8869	1
hsa04071	Sphingolipid signaling pathway	8/628	122/8542	0.6830608409033545	0.9999999999997304	0.8959899749371019	8503/5330/28227/5881/1901/165679/7124/7157	8
hsa03018	RNA degradation	5/628	78/8542	0.6886418917105814	0.9999999999997304	0.8959899749371019	7832/10950/196513/167227/115752	5
hsa04520	Adherens junction	6/628	93/8542	0.6887558406565564	0.9999999999997304	0.8959899749371019	1956/5818/5787/5881/6615/6932	6
hsa00052	Galactose metabolism	2/628	32/8542	0.6931672239287836	0.9999999999997304	0.8959899749371019	130589/3099	2
hsa04136	Autophagy - other	2/628	32/8542	0.6931672239287836	0.9999999999997304	0.8959899749371019	115201/285973	2
hsa04215	Apoptosis - multiple species	2/628	32/8542	0.6931672239287836	0.9999999999997304	0.8959899749371019	330/4804	2
hsa00280	Valine, leucine and isoleucine degradation	3/628	48/8542	0.6958900516121593	0.9999999999997304	0.8959899749371019	10449/3157/259307	3
hsa00980	Metabolism of xenobiotics by cytochrome P450	5/628	79/8542	0.6994477839146218	0.9999999999997304	0.8959899749371019	1645/221/1545/29785/374875	5
hsa04114	Oocyte meiosis	9/628	139/8542	0.7024065914656641	0.9999999999997304	0.8959899749371019	109/111/113/10393/22849/80315/4085/6196/6500	9
hsa04080	Neuroactive ligand-receptor interaction	25/628	370/8542	0.7024610582885922	0.9999999999997304	0.8959899749371019	133/151/185/1140/1906/1909/2564/2570/2796/2912/2918/3814/9170/130574/4923/5021/5028/5029/5724/5734/347148/1901/80763/27346/7425	25
hsa05170	Human immunodeficiency virus 1 infection	14/628	213/8542	0.708643364924302	0.9999999999997304	0.8959899749371019	1147/7852/2791/54331/2786/2788/4776/8503/5881/8737/6500/10454/7124/7133	14
hsa00565	Ether lipid metabolism	3/628	50/8542	0.7222202211936184	0.9999999999997304	0.8959899749371019	5321/8605/8613	3
hsa04120	Ubiquitin mediated proteolysis	9/628	142/8542	0.7261004087419174	0.9999999999997304	0.8959899749371019	10393/330/26259/23327/378884/23759/23221/6500/8651	9
hsa00450	Selenocompound metabolism	1/628	17/8542	0.7273090566784297	0.9999999999997304	0.8959899749371019	7296	1
hsa04110	Cell cycle	10/628	158/8542	0.7343662815443588	0.9999999999997304	0.8959899749371019	10393/993/1028/1875/1647/4616/10912/4085/6500/7157	10
hsa05164	Influenza A	11/628	173/8542	0.7354410772960375	0.9999999999997304	0.8959899749371019	1147/3576/3592/3552/57506/79671/55916/8503/91543/293/7124	11
hsa03083	Polycomb repressive complex	5/628	83/8542	0.7400519822320437	0.9999999999997304	0.8959899749371019	26053/23429/22955/6500/54554	5
hsa05160	Hepatitis C	10/628	159/8542	0.7414859095943542	0.9999999999997304	0.8959899749371019	1147/9074/1956/9451/57506/8503/8737/91543/7124/7157	10
hsa05169	Epstein-Barr virus infection	13/628	204/8542	0.7447280590046241	0.9999999999997304	0.8959899749371019	1147/1647/4616/10912/3280/57506/8503/8737/8819/10454/7124/7128/7157	13
hsa04973	Carbohydrate digestion and absorption	3/628	52/8542	0.7467403884959025	0.9999999999997304	0.8959899749371019	3099/8503/5330	3
hsa05020	Prion disease	18/628	278/8542	0.7485201613335879	0.9999999999997304	0.8959899749371019	779/9586/1649/9451/3303/3304/3309/3552/3800/4688/56901/8503/10105/293/7124/203068/7280/10381	18
hsa05415	Diabetic cardiomyopathy	13/628	205/8542	0.7509048946287609	0.9999999999997304	0.8959899749371019	185/1278/1376/9945/2997/4688/56901/5166/8503/5330/10105/293/6513	13
hsa00512	Mucin type O-glycan biosynthesis	2/628	36/8542	0.7538455132861669	0.9999999999997304	0.8959899749371019	2591/50614	2
hsa04961	Endocrine and other factor-regulated calcium reabsorption	3/628	53/8542	0.7583369778707674	0.9999999999997304	0.8959899749371019	161/5330/7421	3
hsa05022	Pathways of neurodegeneration - multiple diseases	32/628	483/8542	0.7607568077775987	0.9999999999997304	0.8959899749371019	10297/779/1435/1649/22943/8701/9451/10023/2535/8322/7855/2882/3309/3552/3800/4137/56901/50507/5330/10105/293/6712/8878/7124/7133/10131/203068/7280/10381/51384/7473/81029	32
hsa00531	Glycosaminoglycan degradation	1/628	19/8542	0.7660073783620808	0.9999999999997304	0.8959899749371019	138050	1
hsa05161	Hepatitis B	10/628	163/8542	0.7686703804522875	0.9999999999997304	0.8959899749371019	1147/9586/3576/57506/4776/8503/10454/114609/7124/7157	10
hsa00510	N-Glycan biosynthesis	3/628	54/8542	0.7695010579807333	0.9999999999997304	0.8959899749371019	29929/207063/11320	3
hsa05171	Coronavirus disease - COVID-19	15/628	238/8542	0.7705059555995427	0.9999999999997304	0.8959899749371019	185/716/1147/1437/1440/3576/1956/3592/3570/57506/4312/4314/8503/6204/7124	15
hsa05120	Epithelial cell signaling in Helicobacter pylori infection	4/628	71/8542	0.7764675732382937	0.9999999999997304	0.8959899749371019	534/1147/3576/1956	4
hsa05340	Primary immunodeficiency	2/628	38/8542	0.7801122420387486	0.9999999999997304	0.8959899749371019	5896/8625	2
hsa03460	Fanconi anemia pathway	3/628	55/8542	0.78024085974352	0.9999999999997304	0.8959899749371019	2067/80233/3280	3
hsa00785	Lipoic acid metabolism	1/628	20/8542	0.7832486509642881	0.9999999999997304	0.8959899749371019	4967	1
hsa04024	cAMP signaling pathway	14/628	226/8542	0.7860226151617167	0.9999999999997304	0.8959899749371019	109/111/113/64411/779/9586/1906/1909/610/5021/5144/8503/5881/7074	14
hsa05012	Parkinson disease	17/628	271/8542	0.7879132167712048	0.9999999999997304	0.8959899749371019	111/1649/1843/9451/3309/3800/4128/4137/56901/10105/293/64116/7157/10131/203068/7280/10381	17
hsa04722	Neurotrophin signaling pathway	7/628	120/8542	0.7888192060675637	0.9999999999997304	0.8959899749371019	5607/4803/4804/8503/6196/53358/7157	7
hsa04340	Hedgehog signaling pathway	3/628	56/8542	0.7905651908075596	0.9999999999997304	0.8959899749371019	1954/57758/6608	3
hsa05208	Chemical carcinogenesis - reactive oxygen species	14/628	227/8542	0.7913237733020994	0.9999999999997304	0.8959899749371019	196/1645/8644/1147/1545/1956/3162/4688/56901/50507/8503/10105/293/10861	14
hsa05330	Allograft rejection	2/628	39/8542	0.7923012391942894	0.9999999999997304	0.8959899749371019	3592/7124	2
hsa04974	Protein digestion and absorption	6/628	105/8542	0.7938640406375842	0.9999999999997304	0.8959899749371019	1302/1307/1308/1278/1287/8645	6
hsa00770	Pantothenate and CoA biosynthesis	1/628	21/8542	0.7992214093771521	0.9999999999997304	0.8959899749371019	8876	1
hsa05135	Yersinia infection	8/628	138/8542	0.8050926903987703	0.9999999999997304	0.8959899749371019	1147/3576/2335/8503/5881/6196/10454/7124	8
hsa04662	B cell receptor signaling pathway	5/628	91/8542	0.8088792496066667	0.9999999999997304	0.8959899749371019	640/1147/8503/5881/25780	5
hsa01524	Platinum drug resistance	4/628	75/8542	0.8118122972232755	0.9999999999997304	0.8959899749371019	330/2067/8503/7157	4
hsa03440	Homologous recombination	2/628	41/8542	0.8149007862386106	0.9999999999997304	0.8959899749371019	5425/5892	2
hsa05033	Nicotine addiction	2/628	41/8542	0.8149007862386106	0.9999999999997304	0.8959899749371019	2564/2570	2
hsa04659	Th17 cell differentiation	6/628	109/8542	0.8221408670511909	0.9999999999997304	0.8959899749371019	196/1147/3556/51561/3566/3570	6
hsa05034	Alcoholism	11/628	188/8542	0.8252247741522525	0.9999999999997304	0.8959899749371019	111/9586/2354/2791/54331/2786/2788/9759/9734/4128/53358	11
hsa04932	Non-alcoholic fatty liver disease	9/628	157/8542	0.8253046393908533	0.9999999999997304	0.8959899749371019	3576/1649/9451/3552/3570/56901/8503/5565/7124	9
hsa00515	Mannose type O-glycan biosynthesis	1/628	23/8542	0.8277273157591849	0.9999999999997304	0.8959899749371019	29954	1
hsa03430	Mismatch repair	1/628	23/8542	0.8277273157591849	0.9999999999997304	0.8959899749371019	5425	1
hsa05206	MicroRNAs in cancer	19/628	312/8542	0.8366486282789625	0.9999999999997304	0.8959899749371019	5243/10297/90427/993/1545/1956/2744/9759/8091/3162/3690/8503/11186/8651/6768/7057/3371/7157/7473	19
hsa00534	Glycosaminoglycan biosynthesis - heparan sulfate / heparin	1/628	24/8542	0.8404268398468984	0.9999999999997304	0.8959899749371019	126792	1
hsa04970	Salivary secretion	5/628	97/8542	0.8503341621959034	0.9999999999997304	0.8959899749371019	109/111/113/1755/5330	5
hsa00310	Lysine degradation	3/628	63/8542	0.8520255800676961	0.9999999999997304	0.8959899749371019	79813/85007/83852	3
hsa05332	Graft-versus-host disease	2/628	45/8542	0.8536050304747922	0.9999999999997304	0.8959899749371019	3552/7124	2
hsa00983	Drug metabolism - other enzymes	4/628	81/8542	0.8561359466188706	0.9999999999997304	0.8959899749371019	50484/7084/7378/7498	4
hsa03250	Viral life cycle - HIV-1	3/628	64/8542	0.8593863265824475	0.9999999999997304	0.8959899749371019	79643/7852/22936	3
hsa00860	Porphyrin metabolism	2/628	46/8542	0.8620545550246449	0.9999999999997304	0.8959899749371019	2512/3162	2
hsa04666	Fc gamma R-mediated phagocytosis	5/628	99/8542	0.8623829052019987	0.9999999999997304	0.8959899749371019	2209/8503/5321/8605/8613	5
hsa04950	Maturity onset diabetes of the young	1/628	26/8542	0.8630902043966251	0.9999999999997304	0.8959899749371019	3280	1
hsa04670	Leukocyte transendothelial migration	6/628	116/8542	0.86413776559054	0.9999999999997304	0.8959899749371019	83692/9074/7852/4688/8503/83593	6
hsa04650	Natural killer cell mediated cytotoxicity	7/628	134/8542	0.8718871736965522	0.9999999999997304	0.8959899749371019	1437/4277/8503/5881/135250/53358/7124	7
hsa03272	Virion - Hepatitis viruses	2/628	48/8542	0.8776278441889194	0.9999999999997304	0.8959899749371019	9074/1956	2
hsa00601	Glycosphingolipid biosynthesis - lacto and neolacto series	1/628	28/8542	0.8825391985449507	0.9999999999997304	0.8959899749371019	10678	1
hsa00830	Retinol metabolism	3/628	68/8542	0.8857094243877249	0.9999999999997304	0.8959899749371019	220/29785/8228	3
hsa04012	ErbB signaling pathway	4/628	86/8542	0.8859813523754487	0.9999999999997304	0.8959899749371019	374/1956/8503/53358	4
hsa04742	Taste transduction	4/628	86/8542	0.8859813523754487	0.9999999999997304	0.8959899749371019	954/8645/5028/5330	4
hsa04714	Thermogenesis	13/628	235/8542	0.890852268858552	0.9999999999997304	0.8959899749371019	109/111/113/57492/1376/9586/55818/56901/4879/5565/6196/6601/7350	13
hsa04260	Cardiac muscle contraction	4/628	87/8542	0.891258080459778	0.9999999999997304	0.8959899749371019	779/785/59285/59283	4
hsa04660	T cell receptor signaling pathway	6/628	122/8542	0.8932779339706176	0.9999999999997304	0.8959899749371019	1147/1437/1326/8503/28227/7124	6
hsa04919	Thyroid hormone signaling pathway	6/628	122/8542	0.8932779339706176	0.9999999999997304	0.8959899749371019	3690/5208/8503/5330/6513/7157	6
hsa05211	Renal cell carcinoma	3/628	70/8542	0.8971472246039864	0.9999999999997304	0.8959899749371019	112399/8503/6513	3
hsa04972	Pancreatic secretion	5/628	106/8542	0.8983210786645757	0.9999999999997304	0.8959899749371019	109/111/113/760/5330	5
hsa05235	PD-L1 expression and PD-1 checkpoint pathway in cancer	4/628	90/8542	0.9058258054680188	0.9999999999997304	0.8959899749371019	1147/1956/8503/114609	4
hsa04613	Neutrophil extracellular trap formation	10/628	193/8542	0.9103427208700954	0.9999999999997304	0.8959899749371019	2209/9759/9734/3690/4688/8503/5330/10105/6404/293	10
hsa05017	Spinocerebellar ataxia	7/628	144/8542	0.9130158204257914	0.9999999999997304	0.8959899749371019	2959/8503/5330/10105/293/6712/6908	7
hsa00640	Propanoate metabolism	1/628	32/8542	0.9135507783062511	0.9999999999997304	0.8959899749371019	23417	1
hsa05310	Asthma	1/628	32/8542	0.9135507783062511	0.9999999999997304	0.8959899749371019	7124	1
hsa03020	RNA polymerase	1/628	34/8542	0.9258398222709983	0.9999999999997304	0.8959899749371019	25885	1
hsa04142	Lysosome	6/628	133/8542	0.9330031360782113	0.9999999999997304	0.8959899749371019	8120/9179/22901/1513/1520/138050	6
hsa05100	Bacterial invasion of epithelial cells	3/628	78/8542	0.9332728981310683	0.9999999999997304	0.8959899749371019	2335/8503/53358	3
hsa03030	DNA replication	1/628	36/8542	0.9363843211592386	0.9999999999997304	0.8959899749371019	5425	1
hsa03082	ATP-dependent chromatin remodeling	5/628	117/8542	0.9383970412687562	0.9999999999997304	0.8959899749371019	57492/57634/9112/6601/8295	5
hsa01240	Biosynthesis of cofactors	7/628	154/8542	0.9422489919872105	0.9999999999997304	0.8959899749371019	102157402/2730/4143/4337/55191/29968/6472	7
hsa04623	Cytosolic DNA-sensing pathway	3/628	83/8542	0.9494891770749379	0.9999999999997304	0.8959899749371019	1147/57506/8737	3
hsa03015	mRNA surveillance pathway	4/628	103/8542	0.9508258546752069	0.9999999999997304	0.8959899749371019	9775/55916/51585/28227	4
hsa03420	Nucleotide excision repair	2/628	63/8542	0.9517248926852306	0.9999999999997304	0.8959899749371019	2067/5425	2
hsa05016	Huntington disease	16/628	311/8542	0.9543883013191679	0.9999999999997304	0.8959899749371019	161/9586/8701/2882/3800/56901/5330/10105/6507/293/6908/7157/203068/7280/10381/7350	16
hsa00513	Various types of N-glycan biosynthesis	1/628	42/8542	0.9598535936651399	0.9999999999997304	0.8959899749371019	11320	1
hsa03013	Nucleocytoplasmic transport	4/628	108/8542	0.9620910973493761	0.9999999999997304	0.8959899749371019	9775/23225/55916/3842	4
hsa04720	Long-term potentiation	2/628	67/8542	0.9626211630931796	0.9999999999997304	0.8959899749371019	5330/6196	2
hsa03050	Proteasome	1/628	46/8542	0.9704684085613333	0.9999999999997304	0.8959899749371019	51371	1
hsa05204	Chemical carcinogenesis - DNA adducts	2/628	71/8542	0.9711354087561674	0.9999999999997304	0.8959899749371019	1545/374875	2
hsa00982	Drug metabolism - cytochrome P450	2/628	73/8542	0.9746585335585765	0.9999999999997304	0.8959899749371019	221/4128	2
hsa04672	Intestinal immune network for IgA production	1/628	50/8542	0.9782799033113139	0.9999999999997304	0.8959899749371019	7852	1
hsa00600	Sphingolipid metabolism	1/628	54/8542	0.9840275579818805	0.9999999999997304	0.8959899749371019	8613	1
hsa05203	Viral carcinogenesis	8/628	205/8542	0.986446644760084	0.9999999999997304	0.8959899749371019	9586/2959/9759/9734/8503/6908/7157/7185	8
hsa04140	Autophagy - animal	6/628	169/8542	0.9877047801095323	0.9999999999997304	0.8959899749371019	115201/285973/9451/8503/10325/8878	6
hsa04530	Tight junction	6/628	170/8542	0.988307539964277	0.9999999999997304	0.8959899749371019	57530/9074/1740/23327/5565/7074	6
hsa05014	Amyotrophic lateral sclerosis	17/628	371/8542	0.9897532219422416	0.9999999999997304	0.8959899749371019	1649/8701/9451/2882/3309/3800/56901/23225/55916/5216/8878/7124/7133/7157/203068/7280/10381	17
hsa04814	Motor proteins	7/628	197/8542	0.9919548121669789	0.9999999999997304	0.8959899749371019	8701/3800/4641/55930/203068/7280/10381	7
hsa00970	Aminoacyl-tRNA biosynthesis	1/628	66/8542	0.993653893485654	0.9999999999997304	0.8959899749371019	25973	1
hsa05416	Viral myocarditis	1/628	70/8542	0.9953360387355479	0.9999999999997304	0.8959899749371019	5881	1
hsa03008	Ribosome biogenesis in eukaryotes	5/628	168/8542	0.9955660825994832	0.9999999999997304	0.8959899749371019	102157402/29889/51602/55916/780851	5
hsa00190	Oxidative phosphorylation	3/628	138/8542	0.9982126805903646	0.9999999999997304	0.8959899749371019	534/64077/56901	3
hsa05322	Systemic lupus erythematosus	3/628	141/8542	0.9985263517062728	0.9999999999997304	0.8959899749371019	716/2209/7124	3
hsa03010	Ribosome	4/628	172/8542	0.9990470225794328	0.9999999999997304	0.8959899749371019	51373/55168/64965/6204	4
hsa03040	Spliceosome	4/628	217/8542	0.9999448767106518	0.9999999999997304	0.8959899749371019	9775/3303/3304/6627	4
hsa04740	Olfactory transduction	3/628	453/8542	0.9999999999997304	0.9999999999997304	0.8959899749371019	109/2788/5997	3
